# Supplementary material for: Cryptic Taxa Revealed through Combined Analysis of Chromosomes and DNA Barcodes: The Polyommatus ripartii Species Complex in Armenia and NW Iran
Source: Insects. 2024 Jul 19;15(7):545. doi: 10.3390/insects15070545 (PMC11277131; doi:10.3390/insects15070545)
Supplement: Supplementary file 1 [file insects-15-00545-s001.zip]

Archive with 2 entries (2 files):
- Table_S1.fas
- Figure_S1.tif
