# Supplementary material for: Cryptic Taxa Revealed through Combined Analysis of Chromosomes and DNA Barcodes: The Polyommatus ripartii Species Complex in Armenia and NW Iran
Source: Insects. 2024 Jul 19;15(7):545. doi: 10.3390/insects15070545 (PMC11277131; doi:10.3390/insects15070545)
Supplement: Supplementary file 1 [file insects-15-00545-s001.zip › Table_S1.fas]

>admetus admetus KY050597 LR-08-D655 Bulgaria Dragoman
-------------------------GGGCAGGAATAGTAGGAACATCTTTA---AGAGTT
TTAATTCGTATAGAATTGAGAACTCCAGGATCTTTGATTGGAGAT---GATCAAATTTAT
AATACCATCGTTACAGCTCATGCATTTATTATAATTTTTTTTATAGTTATACCTATTATA
ATTGGAGGATTTGGTAACTGATTAGTTCCTTTAATA---CTAGGGGCACCTGATATAGCC
TTCCCCCGATTAAATAATATAAGATTCTGATTACTACCACCATCCTTAATACTACTAATT
TCTAGAAGAATTGTAGAAAATGGAGCAGGGACAGGATGAACAGTTTACCCCCCACTTTCA
TCTAATATTGCACATGGAGGATCATCTGTAGATTTA---GCAATTTTCTCACTTCATTTG
GCAGGAATTTCTTCAATTTTAGGAGCAATTAATTTTATTACAACTATTATCAATATACGA
GTAAATAATTTATCTTTTGATCAAATATCCTTATTTATTTGAGCAGTAGGAATTACAGCA
TTATTATTACTTTTATCTTTACCTGTATTAGCTGGA---GCAATTACCATATTATTAACC
GATCGAAATCTTAACACCTCATTCTTTGACCCGGCTGGTGGAGGAGATCCAATTTTATAT
CAACATTTA
>admetus admetus KY050596 LR-08-D386 Greece Smolikas
ACATTATATTTTATTTTTGGAATTTGGGCAGGAATAGTAGGAACATCTTTA---AGAGTT
TTAATTCGTATAGAATTGAGAACTCCTGGATCTTTGATTGGAGAT---GATCAAATTTAT
AATACCATTGTTACAGCTCATGCATTTATTATAATTTTTTTTATAGTTATACCTATTATA
ATTGGAGGATTTGGTAACTGATTAGTTCCTTTAATA---CTAGGAGCACCTGATATAGCC
TTCCCCCGATTAAATAATATAAGATTCTGATTACTACCACCATCCTTAATACTACTAATT
TCTAGAAGAATTGTAGAAAATGGAGCAGGGACAGGATGAACAGTTTACCCCCCACTTTCA
TCTAATATTGCACATGGAGGATCATCTGTAGATTTA---GCAATTTTCTCACTTCATTTG
GCGGGAATTTCTTCAATTTTAGGAGCAATTAATTTTATTACAACTATTATCAATATACGA
GTAAATAATTTATCTTTTGATCAAATATCCTTATTTATTTGAGCAGTAGGAATTACAGCA
TTGTTATTACTTTTATCTTTACCTGTATTAGCTGGA---GCAATTACCATATTATTAACT
GATCGAAATCTTAACACCTCATTCTTTGATCCGGCTGGTGGAGGAGATCCAATTTTATAT
CAACATTTA
>admetus admetus KY050595 LR-08-D211 Greece Timfristos
ACATTATATTTTATTTTTGGAATTTGGGCAGGAATAGTAGGAACATCTTTA---AGAATT
TTAATTCGTATAGAATTGAGAACTCCTGGATCTTTGATTGGAGAT---GATCAAATTTAT
AATACCATTGTTACAGCTCATGCATTTATTATAATTTTTTTTATAGTTATACCTATTATA
ATTGGAGGATTTGGTAACTGATTAGTTCCTTTAATA---CTAGGAGCACCTGATATAGCC
TTCCCCCGATTAAATAATATAAGATTCTGATTACTACCACCATCCTTAATACTACTAATT
TCTAGAAGAATTGTAGAAAATGGAGCAGGGACAGGATGAACAGTTTACCCCCCACTTTCA
TCTAATATTGCACATGGAGGATCATCTGTAGATTTA---GCAATTTTCTCACTTCATTTG
GCGGGAATTTCTTCAATTTTAGGAGCAATTAATTTTATTACAACTATTATCAATATACGA
GTAAATAATTTATCTTTTGATCAAATATCCTTATTTATTTGAGCAGTAGGAATTACAGCA
TTGTTATTACTTTTATCTTTACCTGTATTAGCTGGA---GCAATTACCATATTATTAACT
GATCGAAATCTTAACACCTCATTCTTTGATCCGGCTGGTGGAGGAGATCCAATTTTATAT
CAACATTTA
>admetus admetus KY050594 LR-08-D109 Greece Pelononnese
ACATTATATTTTATTTTTGGAATTTGGGCAGGAATAGTAGGAACATCTTTA---AGAGTT
TTAATTCGTATAGAATTGAGAACTCCAGGATCTTTGATTGGAGAT---GATCAAATTTAT
AATACCATCGTTACAGCTCATGCATTTATTATAATTTTTTTTATAGTTATACCTATTATA
ATTGGAGGATTTGGTAACTGATTAGTTCCTTTAATA---CTAGGAGCACCTGATATAGCC
TTCCCCCGATTAAATAATATAAGATTCTGATTACTACCACCATCCTTAATACTACTAATT
TCTAGAAGAATTGTAGAAAATGGAGCAGGGACAGGATGAACAGTTTACCCCCCACTTTCA
TCTAATATTGCACATGGAGGATCATCTGTAGATTTA---GCAATTTTCTCACTTCATTTG
GCAGGAATTTCTTCAATTTTAGGAGCAATTAATTTTATTACAACTATTATCAATATACGA
GTAAATAATTTATCTTTTGATCAAATATCCCTATTTATTTGAGCAGTAGGAATTACAGCA
TTATTATTACTTTTATCTTTACCTGTATTAGCTGGA---GCAATTACCATATTATTAACT
GATCGAAATCTTAACACCTCATTCTTTGACCCGGCTGGTGGAGGAGATCCAATTTTATAT
CAACATTTA
>admetus admetus KX377634 LADDIN3 Croatia Dinara
---------------------------------ATAGTAGGAACATCTTTA---AGAGTT
TTAATTCGTATAGAATTGAGAACTCCAGGATCTTTGATTGGAGAT---GATCAAATTTAT
AATACCATCGTTACAGCTCATGCATTTATTATAATTTTTTTTATAGTTATACCTATTATA
ATTGGAGGATTTGGTAACTGATTAGTTCCTTTAATA---CTAGGAGCACCTGATATAGCC
TTCCCCCGATTAAATAATATAAGATTCTGATTACTACCACCATCCTTAATACTACTAATT
TCTAGAAGAATTGTAGAAAATGGAGCAGGAACAGGATGAACAGTTTACCCCCCACTTTCA
TCTAATATTGCACATGGAGGATCATCTGTAGATTTA---GCAATTTTCTCGCTTCATTTG
GCAGGAATTTCTTCAATTTTAGGAGCAATTAATTTTATTACAACTATTATCAATATACGA
GTAAATAATTTATCTTTTGATCAAATATCCTTATTTATTTGAGCAGTAGGAATTACAGCA
TTATTATTACTTTTATCTTTACCTGTATTAGCTGGA---GCAATTACCATATTATTAACT
GATCGAAATCTTAACACCTCATTCTTTGACCCGGCTGGTGGAGGAGATCCAATTTTATAT
CAACATTTA
>admetus admetus AY556867 JC01014 Greece Taygetos
ACATTATATTTTATTTTTGGAATTTGGGCAGGAATAGTAGGAACATCTTTA---AGAGTT
TTAATTCGTATAGAATTGAGAACCCCAGGATCTTTGATTGGAGAT---GATCAAATTTAT
AATACCATCGTTACAGCTCATGCATTTATTATAATTTTTTTTATAGTTATACCTATTATA
ATTGGAGGATTTGGTAACTGATTAGTTCCTTTAATA---CTAGGAGCACCTGATATAGCC
TTCCCCCGATTAAATAATATAAGATTCTGATTACTACCACCATCCTTAATACTACTAATT
TCTAGAAGAATTGTAGAAAATGGAGCAGGGACAGGATGAACAGTTTACCCCCCACTTTCA
TCTAATATTGCACATGGAGGATCATCTGTAGATTTA---GCAATTTTCTCACTTCATTTG
GCAGGAATTTCTTCAATTTTAGGAGCAATTAATTTTATTACAACTATTATCAATATACGA
GTAAATAATTTATCTTTTGATCAAATATCCTTATTTATTTGAGCAGTAGGAATTACAGCA
TTATTATTACTTTTATCTTTACCTGTATTAGCTGGA---GCAATTACCATATTATTAACT
GATCGAAATCTTAACACCTCATTCTTTGACCCGGCTGGTGGAGGAGATCCAATTTTATAT
CAA------
>admetus admetus AY556986 MW98084 Turkey Antalya
ACATTATATTTTATTTTTGGAATTTGGGCAGGAATAGTAGGAACATCTTTA---AGAGTT
TTAATTCGTATAGAATTGAGAACTCCAGGATCTTTGATTGGAGAT---GATCAAATTTAT
AATACCATCGTTACAGCTCATGCATTTATTATAATTTTTTTTATAGTTATACCTATTATA
ATTGGAGGATTTGGTAACTGATTAGTTCCTTTAATA---CTAGGGGCACCTGATATAGCC
TTCCCCCGATTAAATAATATAAGATTCTGATTACTACCACCATCCTTAATACTACTAATT
TCTAGAAGAATTGTAGAAAATGGAGCAGGGACAGGATGAACAGTTTACCCCCCACTTTCA
TCTAATATTGCACATGGAGGATCATCTGTAGATTTA---GCAATTTTCTCACTTCATTTG
GCAGGAATTTCTTCAATTTTAGGAGCAATTAATTTTATTACAACTATTATCAATATACGA
GTAAATAATTTATCTTTTGATCAAATATCCTTATTTATTTGAGCAGTAGGAATTACAGCA
TTATTATTACTTTTATCTTTACCTGTATTAGCTGGA---GCAATTACCATATTATTAACC
GATCGAAATCTTAACACCTCNTTCTTTGACCCGGCTGGTGGAGGAGATCCAATTTTATAT
CAA------
>admetus anatoliensis KR265492 2002A01 Turkey Kelkit
ACATTATATTTTATTTTTGGAATTTGAGCAGGAATAGTGGGAACATCTTTA---AGAGTT
TTAATTCGTATGGAATTGAGAACTCCGGGATCTTTGATTGGAGAT---GATCAAATTTAT
AATACCATCGTTACAGCTCATGCATTTATTATAATTTTTTTTATAGTTATACCTATTATA
ATTGGAGGATTTGGTAACTGATTAGTTCCTTTAATA---TTAGGAGCACCTGATATAGCA
TTCCCCCGATTAAATAATATAAGATTCTGATTACTACCGCCATCCTTAATACTACTAATT
TCTAGAAGAATCGTAGAAAATGGAGCAGGAACAGGATGAACAGTTTACCCCCCACTTTCA
TCTAATATTGCACATGGAGGATCATCTGTAGATTTA---GCAATTTTCTCACTTCATTTA
GCGGGAATTTCTTCAATTTTAGGAGCAATTAATTTTATTACAACTATTATCAATATGCGA
GTAAATAATTTATCTTTTGATCAAATATCCTTATTTATTTGAGCAGTAGGAATTACAGCA
TTATTATTACTTTTATCTTTACCTGTATTAGCTGGA---GCAATTACCATATTATTAACC
GATCGAAATCTTAACACCTCATTCTTTGACCCAGCTGGTGGAGGAGATCCAATTTTATAT
CAACATTTA
>admetus anatoliensis BPAL618-11|CCDB-05722 D12|G219  Turkey Kapadokiya n79
ACATTATATTTTATTTTTGGAATTTGAGCAGGAATAGTGGGAACATCTTTA---AGAGTT
TTAATTCGTATGGAATTGAGAACTCCAGGATCTTTGATTGGAGAT---GATCAAATTTAT
AATACCATCGTTACAGCTCATGCATTTATTATAATTTTTTTTATAGTTATACCTATTATA
ATTGGAGGATTTGGTAACTGATTAGTTCCTTTAATA---CTGGGAGCACCTGATATAGCA
TTCCCCCGATTAAATAATATAAGATTCTGATTACTACCGCCATCCTTAATACTACTAATT
TCTAGAAGAATCGTAGAAAATGGAGCAGGAACAGGATGAACAGTTTACCCCCCACTTTCA
TCTAATATTGCACATGGAGGATCATCTGTAGATTTA---GCAATTTTCTCACTTCATTTA
GCGGGAATTTCTTCAATTTTAGGAGCAATTAATTTTATTACAACTATTATCAATATGCGA
GTAAATAATTTATCTTTTGATCAAATATCTTTATTTATTTGAGCAGTAGGAATTACAGCA
TTATTATTACTTTTATCTTTACCTGTATTAGCTGGA---GCAATTACCATATTATTAACC
GATCGAAATCTTAACACCTCATTCTTTGACCCAGCTGGTGGGGGAGATCCAATTTTATAT
CAACATTTA
>admetus anatoliensis BPAL617-11|CCDB-05722 D11|G185 n79 Turkey Ankara
ACATTATATTTTATTTTTGGAATTTGAGCAGGAATAGTGGGAACATCTTTA---AGAGTT
TTAATTCGTATGGAATTGAGAACTCCAGGATCTTTGATTGGAGAT---GATCAAATTTAT
AATACCATCGTTACAGCTCATGCATTTATTATAATTTTTTTTATAGTTATACCTATTATA
ATTGGAGGATTTGGTAACTGATTAGTTCCTTTAATA---CTGGGAGCACCTGATATAGCA
TTCCCCCGATTAAATAATATAAGATTCTGATTACTACCGCCATCCTTAATACTACTAATT
TCTAGAAGAATCGTAGAAAATGGAGCAGGAACAGGATGAACAGTTTACCCCCCACTTTCA
TCTAATATTGCACATGGAGGATCATCTGTAGATTTA---GCAATTTTCTCACTTCATTTA
GCGGGAATTTCTTCAATTTTAGGAGCAATTAATTTTATTACAACTATTATCAATATGCGA
GTAAATAATTTATCTTTTGATCAAATATCTTTATTTATTTGAGCAGTAGGAATTACAGCA
TTATTATTACTTTTATCTTTACCTGTATTAGCTGGA---GCAATTACCATATTATTAACC
GATCGAAATCTTAACACCTCATTCTTTGACCCAGCTGGTGGGGGAGATCCAATTTTATAT
CAACATTTA
>admetus anatoliensis BPAL708-11|CCDB-05723 D07|Turkey Tercan
ACATTATATTTTATTTTTGGAATTTGAGCAGGAATAGTGGGAACATCTTTA---AGAGTT
TTAATTCGTATGGAATTGAGAACTCCAGGATCTTTGATTGGAGAT---GATCAAATTTAT
AATACCATCGTTACAGCTCATGCATTTATTATAATTTTTTTTATAGTTATACCTATTATA
ATTGGAGGATTTGGTAACTGATTAGTTCCTTTAATA---CTGGGAGCACCTGATATAGCA
TTCCCCCGATTAAATAATATAAGATTCTGATTACTACCGCCATCCTTAATACTACTAATT
TCTAGAAGAATCGTAGAAAATGGAGCAGGAACAGGATGAACAGTTTACCCCCCACTTTCA
TCTAATATTGCACATGGAGGATCATCTGTAGATTTA---GCAATTTTCTCACTTCATTTA
GCGGGAATTTCTTCAATTTTAGGAGCAATTAATTTTATTACAACTATTATCAATATGCGA
GTAAATAATTTATCTTTTGATCAAATATCTTTATTTATTTGAGCAGTAGGAATTACAGCA
TTATTATTACTTTTATCTTTACCCGTATTAGCTGGA---GCAATTACCATATTATTAACC
GATCGAAATCTTAACACCTCATTCTTTGACCCAGCTGGTGGGGGAGATCCAATTTTATAT
CAACATTTA
>admetus anatoliensis BPAL707-11|CCDB-05723 D06|Turkey Tercan
ACATTATATTTTATTTTTGGAATTTGAGCAGGAATAGTGGGAACATCTTTA---AGAGTT
TTAATTCGTATGGAATTGAGAACTCCAGGATCTTTGATTGGAGAT---GATCAAATTTAT
AATACCATCGTTACAGCTCATGCATTTATTATAATTTTTTTTATAGTTATACCTATTATA
ATTGGAGGATTTGGTAACTGATTAGTTCCTTTAATA---CTGGGAGCACCTGATATAGCA
TTCCCCCGATTAAATAATATAAGATTCTGATTACTACCGCCATCCTTAATACTACTAATT
TCTAGAAGAATCGTAGAAAATGGAGCAGGAACAGGATGAACAGTTTACCCCCCACTTTCA
TCTAATATTGCACATGGAGGATCATCTGTAGATTTA---GCAATTTTCTCACTTCATTTA
GCGGGAATTTCTTCAATTTTAGGAGCAATTAATTTTATTACAACTATTATCAATATGCGA
GTAAATAATTTATCTTTTGATCAAATATCTTTATTTATTTGAGCAGTAGGAATTACAGCA
TTATTATTACTTTTATCTTTACCCGTATTAGCTGGA---GCAATTACCATATTATTAACC
GATCGAAATCTTAACACCTCATTCTTTGACCCAGCTGGTGGGGGAGATCCAATTTTATAT
CAACATTTA
>admetus anatoliensis BPAL705-11|CCDB-05723 D04|Turkey Kelkit
ACATTATATTTTATTTTTGGAATTTGAGCAGGAATAGTGGGAACATCTTTA---AGAGTT
TTAATTCGTATGGAATTGAGAACTCCGGGATCTTTGATTGGAGAT---GATCAAATTTAT
AATACCATCGTTACAGCTCATGCATTTATTATAATTTTTTTTATAGTTATACCTATTATA
ATTGGAGGATTTGGTAACTGATTAGTTCCTTTAATA---TTAGGAGCACCTGATATAGCA
TTCCCCCGATTAAATAATATAAGATTCTGATTACTACCGCCATCCTTAATACTACTAATT
TCTAGAAGAATCGTAGAAAATGGAGCAGGAACAGGATGAACAGTTTACCCCCCACTTTCA
TCTAATATTGCACATGGAGGATCATCTGTAGATTTA---GCAATTTTCTCACTTCATTTA
GCGGGAATTTCTTCAATTTTAGGAGCAATTAATTTTATTACAACTATTATCAATATGCGA
GTAAATAATTTATCTTTTGATCAAATATCCTTATTTATTTGAGCAGTAGGAATTACAGCA
TTATTATTACTTTTATCTTTACCTGTATTAGCTGGA---GCAATTACCATATTATTAACC
GATCGAAATCTTAACACCTCATTCTTTGACCCAGCTGGTGGAGGAGATCCAATTTTATAT
CAACATTTA
>admetus anatoliensis AY496710 Turkey Gumushame Torul
------------------------------------------------------------
------------------------------------------------------------
------------------------------------------------------------
------------------------------------------------------------
-----CCGATTAAATAATATAAGATTCTGATTACTACCGCCATCCTTAATACTACTAATT
TCTAGAAGAATCGTAGAAAATGGAGCAGGAACAGGATGAACAGTTTACCCCCCACTTTCA
TCTAATATTGCACATGGAGGATCATCTGTAGATTTA---GCAATTTTCTCACTTCATTTA
GCGGGAATTTCTTCAATTTTAGGAGCAATTAATTTTATTACAACTATTATCAATATGCGA
GTAAATAATTTATCTTTTGATCAAATATCCTTATTTATTTGAGCAGTAGGAATTACAGCA
TTATTATTACTTTTATCTTTACCTGTATTAGCTGGA---GCAATTACCATATTATTAACC
GATCGAAATCTTAACACCTCATTCTTTGACCCAGCTGGTGGAGGAGATCCAATTTTATAT
CAACATTTA
>admetus malievi KJ906515 Azerbaijan Talysh
ACATTATATTTTATTTTTGGAATTTGAGCAGGAATAGTGGGAACATCTTTA---AGAGTT
TTAATTCGTATGGAATTGAGAACTCCAGGATCTTTGATTGGAGAT---GATCAAATTTAT
AATACCATCGTTACAGCTCATGCATTTATTATAATTTTTTTTATAGTTATACCTATTATA
ATTGGAGGATTTGGTAACTGATTAGTTCCTTTAATA---CTGGGAGCACCTGATATAGCA
TTCCCCCGATTAAATAATATAAGATTCTGATTACTACCACCATCCTTAATACTACTAATT
TCTAGAAGAATCGTAGAAAATGGAGCAGGAACAGGATGAACAGTTTACCCCCCACTTTCA
TCTAATATTGCACATGGAGGATCGTCTGTAGATTTA---GCAATTTTCTCACTTCATTTA
GCGGGAATTTCTTCAATTTTAGGAGCAATTAATTTTATTACAACTATTATCAATATACGA
GTAAATAATTTATCTTTTGATCAAATATCTTTATTTATTTGAGCAGTAGGAATTACAGCA
TTATTATTACTTTTATCTTTACCTGTATTAGCTGGA---GCAATTACCATATTATTAACC
GATCGAAATCTTAACACCTCATTCTTTGACCCAGCTGGTGGGGGAGATCCAATTTTATAT
CAACATTTA
>admetus malyevi EF104617 BPAL573-11|CCDB-05722 A03|F903  Azerbeijan Talysh n78-80
ACATTATATTTTATTTTTGGAATTTGAGCAGGAATAGTGGGAACATCTTTA---AGAGTT
TTAATTCGTATGGAATTGAGAACTCCAGGATCTTTGATTGGAGAT---GATCAAATTTAT
AATACCATCGTTACAGCTCATGCATTTATTATAATTTTTTTTATAGTTATACCTATTATA
ATTGGAGGATTTGGTAACTGATTAGTTCCTTTAATA---CTGGGAGCACCTGATATAGCA
TTCCCCCGATTAAATAATATAAGATTCTGATTACTACCACCATCCTTAATACTACTAATT
TCTAGAAGAATCGTAGAAAATGGAGCAGGAACAGGATGAACAGTTTACCCCCCACTTTCA
TCTAATATTGCACATGGAGGATCGTCTGTAGATTTA---GCAATTTTCTCACTTCATTTA
GCGGGAATTTCTTCAATTTTAGGAGCAATTAATTTTATTACAACTATTATCAATATACGA
GTAAATAATTTATCTTTTGATCAAATATCTTTATTTATTTGAGCAGTAGGAATTACAGCA
TTATTATTACTTTTATCTTTACCTGTATTAGCTGGA---GCAATTACCATATTATTAACC
GATCGAAATCTTAACACCTCATTCTTTGACCCAGCTGGTGGGGGAGATCCAATTTTATAT
CAACATTTA
>admetus yeranyani BPAL1471-12|CCDB-03031 D10|017A07 Armenia Gnishik
ACATTATATTTTATTTTTGGAATTTGAGCAGGAATAGTGGGAACATCTTTA---AGAGTT
TTAATTCGTATGGAATTGAGAACTCCAGGATCTTTGATTGGAGAT---GATCAAATTTAT
AATACCATCGTTACAGCTCATGCATTTATTATAATTTTTTTTATAGTTATACCTATTATA
ATTGGAGGATTTGGTAACTGATTAGTTCCTTTAATA---CTGGGAGCACCTGATATAGCA
TTCCCCCGATTAAATAATATAAGATTCTGGTTACTACCACCATCCTTAATACTACTAATT
TCTAGAAGAATCGTAGAAAATGGAGCAGGAACAGGATGAACAGTTTACCCCCCACTTTCA
TCTAATATTGCACATGGAGGATCATCTGTAGATTTA---GCAATTTTCTCACTTCATTTA
GCGGGAATTTCTTCAATTTTAGGAGCAATTAATTTTATTACAACTATTATCAATATGCGA
GTAAATAATTTATCTTTTGATCAAATATCTTTATTTATTTGAGCAGTAGGAATTACAGCA
TTATTATTACTTTTATCTTTACCCGTATTAGCTGGA---GCAATTACCATATTATTAACC
GATCGAAATCTTAACACCTCATTCTTTGACCCAGCTGGTGGGGGAGATCCAATTTTATAT
CAACATTTA
>admetus yeranyani BPAL1475-12|CCDB-03031 E02|021A07 Armenia Gnishik
ACATTATATTTTATTTTTGGGATTTGAGCAGGAATAGTGGGAACATCTTTA---AGAGTT
TTAATTCGTATGGAATTGAGAACTCCAGGATCTTTGATTGGAGAT---GATCAAATTTAT
AATACCATCGTTACAGCTCATGCATTTATTATAATTTTTTTTATAGTTATACCTATTATA
ATTGGAGGATTTGGTAACTGATTAGTTCCTTTAATA---CTGGGAGCACCTGATATAGCA
TTCCCCCGATTAAATAATATAAGATTCTGATTACTACCACCATCCTTAATACTACTAATT
TCTAGAAGAATCGTAGAAAATGGAGCAGGAACAGGATGAACAGTTTACCCCCCACTTTCA
TCTAATATTGCACATGGAGGATCATCTGTAGATTTA---GCAATTTTCTCACTTCATTTA
GCGGGAATTTCTTCAATTTTAGGAGCAATTAATTTTATTACAACTATTATCAATATGCGA
GTAAATAATTTATCTTTTGATCAAATATCTTTATTTATTTGAGCAGTAGGAATTACAGCA
TTATTATTACTTTTATCTTTACCCGTATTAGCTGGA---GCAATTACCATATTATTAACT
GATCGAAATCTTAACACCTCATTCTTTGACCCAGCTGGTGGGGGAGATCCAATTTTATAT
CAACATTTA
>admetus yeranyani BPAL1476-12|CCDB-03031 E03|025A07 Armenia Gnishik
ACATTATATTTTATTTTTGGAATTTGAGCAGGAATAGTGGGAACATCTTTA---AGAGTT
TTAATTCGTATGGAATTGAGAACTCCAGGATCTTTGATTGGAGAT---GATCAAATTTAT
AATACCATCGTTACAGCTCATGCATTTATTATAATTTTTTTTATAGTTATACCTATTATA
ATTGGAGGATTTGGTAACTGATTAGTTCCTTTAATA---CTGGGAGCACCTGATATAGCA
TTCCCCCGATTAAATAATATAAGATTCTGATTACTACCACCATCCTTAATACTACTAATT
TCTAGAAGAATCGTAGAAAATGGAGCAGGAACAGGATGAACAGTTTACCCCCCACTTTCA
TCTAATATTGCACATGGAGGATCATCTGTAGATTTA---GCAATTTTCTCACTTCATTTA
GCGGGAATTTCTTCAATTTTAGGAGCAATTAATTTTATTACAACTATTATCAATATGCGA
GTAAATAATTTATCTTTTGATCAAATATCTTTATTTATTTGAGCAGTAGGAATTACAGCA
TTATTATTACTTTTATCTTTACCCGTATTAGCTGGA---GCAATTACCATATTATTAACC
GATCGAAATCTTAACACCTCATTCTTTGACCCAGCTGGTGGGGGAGATCCAATTTTATAT
CAACATTTA
>admetus yeranyani BPAL1477-12|CCDB-03031 E04|026A07 Armenia Gnishik
ACATTATATTTTATTTTTGGAATTTGAGCAGGAATAGTGGGAACATCTTTA---AGAGTT
TTAATTCGTATGGAATTGAGAACTCCAGGATCTTTGATTGGAGAT---GATCAAATTTAT
AATACCATCGTTACAGCTCATGCATTTATTATAATTTTTTTTATAGTTATACCTATTATA
ATTGGAGGATTTGGTAACTGATTAGTTCCTTTAATA---CTGGGAGCACCTGATATAGCA
TTCCCCCGATTAAATAATATAAGATTCTGATTACTACCACCATCCTTAATACTACTAATT
TCTAGAAGAATCGTAGAAAATGGAGCAGGAACAGGATGAACAGTTTACCCCCCACTTTCA
TCTAATATTGCACATGGAGGATCATCTGTAGATTTA---GCAATTTTCTCACTTCATTTA
GCGGGAATTTCTTCAATTTTAGGAGCAATTAATTTTATTACAACTATTATCAATATGCGA
GTAAATAATTTATCTTTTGATCAAATATCTTTATTTATTTGAGCAGTAGGAATTACAGCA
TTATTATTACTTTTATCTTTACCCGTATTAGCTGGA---GCAATTACCATATTATTAACT
GATCGAAATCTTAACACATCATTCTTTGACCCAGCTGGTGGGGGAGATCCAATTTTATAT
CAACATTTA
>admetus yeranyani BPAL1495-12|CCDB-03031 F10|083A08 Armenia Gnishik
ACATTATATTTTATTTTTGGAATTTGAGCAGGAATAGTGGGAACATCTTTA---AGAGTT
TTAATTCGTATGGAATTGAGAACTCCAGGATCTTTGATTGGAGAT---GATCAAATTTAT
AATACCATCGTTACAGCTCATGCATTTATTATAATTTTTTTTATAGTTATACCTATTATA
ATTGGAGGATTTGGTAACTGATTAGTTCCTTTAATA---CTGGGAGCACCTGATATAGCA
TTCCCCCGATTAAATAATATAAGATTCTGATTACTACCTCCATCCTTAATACTACTAATT
TCTAGAAGAATCGTAGAAAATGGAGCAGGAACAGGATGAACAGTTTACCCCCCACTTTCA
TCTAATATTGCACATGGAGGATCATCTGTAGATTTA---GCAATTTTCTCACTTCATTTA
GCGGGAATTTCTTCAATTTTAGGAGCAATTAATTTTATTACAACTATTATCAATATGCGA
GTAAATAATTTATCTTTTGATCAAATATCTTTATTTATTTGAGCAGTAGGAATTACAGCA
TTATTATTACTTTTATCTTTACCCGTATTAGCTGGA---GCAATTACCATATTATTAACC
GATCGAAATCTTAACACCTCATTCTTTGACCCAGCTGGTGGGGGAGATCCAATTTTATAT
CAACATTTA
>admetus yeranyani BPAL1497-12|CCDB-03031 F12|086A08 Armenia Gnishik
ACATTATATTTTATTTTTGGAATTTGAGCAGGAATAGTGGGAACATCTTTA---AGAGTT
TTAATTCGTATGGAATTGAGAACTCCAGGATCTTTGATTGGAGAT---GATCAAATTTAT
AATACCATCGTTACAGCTCATGCATTTATTATAATTTTTTTTATAGTTATACCTATTATA
ATTGGAGGATTTGGTAACTGATTAGTTCCTTTAATA---CTGGGAGCACCTGATATAGCA
TTCCCCCGATTAAATAATATAAGATTCTGGTTACTACCACCATCCTTAATACTACTAATT
TCTAGAAGAATCGTAGAAAATGGAGCAGGAACAGGATGAACAGTTTACCCCCCACTTTCA
TCTAATATTGCACATGGAGGATCATCTGTAGATTTA---GCAATTTTCTCACTTCATTTA
GCGGGAATTTCTTCAATTTTAGGAGCAATTAATTTTATTACAACTATTATCAATATGCGA
GTAAATAATTTATCTTTTGATCAAATATCTTTATTTATTTGAGCAGTAGGAATTACAGCA
TTATTATTACTTTTATCTTTACCCGTATTAGCTGGA---GCAATTACCATATTATTAACC
GATCGAAATCTTAACACCTCATTCTTTGACCCAGCTGGTGGGGGAGATCCAATTTTATAT
CAACATTTA
>admetus yeranyani BPAL1499-12|CCDB-03031 G02|118A08 Armenia Landzhanist
ACATTATATTTTATTTTTGGAATTTGAGCAGGAATAGTGGGAACATCTTTA---AGAGTT
TTAATTCGTATGGAATTGAGAACTCCAGGATCTTTGATTGGAGAT---GATCAAATTTAT
AATACCATCGTTACAGCTCATGCATTTATTATAATTTTTTTTATAGTTATACCTATTATA
ATCGGAGGATTTGGTAACTGATTAGTTCCTTTAATA---CTAGGAGCACCTGATATAGCA
TTCCCCCGATTAAATAATATAAGATTCTGATTACTACCGCCATCCTTAATACTACTAATT
TCTAGAAGAATCGTAGAAAATGGAGCAGGAACAGGATGAACAGTTTACCCCCCACTTTCA
TCTAATATTGCACATGGAGGATCATCTGTAGATTTA---GCAATTTTCTCACTTCATTTA
GCGGGAATTTCTTCAATTTTAGGAGCAATTAATTTTATTACAACTATTATCAATATGCGA
GTAAATAATTTATCTTTTGATCAAATATCTTTATTTATTTGAGCAGTAGGAATTACAGCA
TTATTATTACTTTTATCTTTACCTGTATTAGCTGGA---GCAATTACCATATTATTAACT
GATCGAAATCTTAACACCTCATTCTTTGACCCAGCTGGTGGAGGAGATCCAATTTTATAT
CAACATTTA
>admetus yeranyani BPAL1501-12|CCDB-03031 G04|148A08 Armenia Gnishik
ACATTATATTTTATTTTTGGAATTTGAGCAGGAATAGTGGGAACATCTTTA---AGAGTT
TTAATTCGTATGGAATTGAGAACTCCAGGATCTTTGATTGGAGAT---GATCAAATTTAT
AATACCATCGTTACAGCTCATGCATTTATTATAATTTTTTTTATAGTTATACCTATTATA
ATTGGAGGATTTGGTAACTGATTAGTTCCTTTAATA---CTGGGAGCACCTGATATAGCA
TTCCCCCGATTAAATAATATAAGATTCTGATTACTACCACCATCCTTAATACTACTAATT
TCTAGAAGAATCGTAGAAAATGGAGCAGGAACAGGATGAACAGTTTACCCCCCACTTTCA
TCTAATATTGCACATGGAGGATCATCTGTAGATTTA---GCAATTTTCTCACTTCATTTA
GCGGGAATTTCTTCAATTTTAGGAGCAATTAATTTTATTACAACTATTATCAATATGCGA
GTAAATAATTTATCTTTTGATCAAATATCTTTATTTATTTGAGCAGTAGGAATTACAGCA
TTATTATTACTTTTATCTTTACCCGTATTAGCTGGA---GCAATTACCATATTATTAACC
GATCGAAATCTTAACACCTCATTCTTTGACCCAGCTGGTGGGGGAGATCCAATTTTATAT
CAACATTTA
>admetus yeranyani BPAL1330-12|CCDB-03029 H11|154A08 Armenia|Gnishik|39.66N 45.30E n79
ACATTATATTTTATTTTTGGAATTTGAGCAGGAATAGTGGGAACATCTTTA---AGAGTT
TTAATTCGTATGGAATTGAGAACTCCAGGATCTTTGATTGGAGAT---GATCAAATTTAT
AATACCATCGTTACAGCTCATGCATTTATTATAATTTTTTTTATAGTTATACCTATTATA
ATTGGAGGATTTGGTAACTGATTAGTTCCTTTAATA---CTGGGAGCACCTGATATAGCA
TTCCCCCGATTAAATAATATAAGATTCTGATTACTACCACCATCCTTAATACTACTAATT
TCTAGAAGAATCGTAGAAAATGGAGCAGGAACAGGATGAACAGTTTACCCCCCACTTTCA
TCTAATATTGCACATGGAGGATCATCTGTAGATTTA---GCAATTTTCTCACTTCATTTA
GCGGGAATTTCTTCAATTTTAGGAGCAATTAATTTTATTACAACTATTATCAATATGCGA
GTAAATAATTTATCTTTTGATCAAATATCTTTATTTATTTGAGCAGTAGGAATTACAGCA
TTATTATTACTTTTATCTTTACCCGTATTAGCTGGA---GCAATTACCATATTATTAACC
GATCGAAATCTTAACACCTCATTCTTTGACCCAGCTGGTGGGGGAGATCCAATTTTATAT
CAACATTTA
>admetus yeranyani BPAL1503-12|CCDB-03031 G06|155A08 Armenia Gnishik
ACATTATATTTTATTTTTGGAATTTGAGCAGGAATAGTGGGAACATCTTTA---AGAGTT
TTAATTCGTATGGAATTGAGAACTCCAGGATCTTTGATTGGAGAT---GATCAAATTTAT
AATACCATCGTTACAGCTCATGCATTTATTATAATTTTTTTTATAGTTATACCTATTATA
ATTGGAGGATTTGGTAACTGATTAGTTCCTTTAATA---CTGGGAGCACCTGATATAGCA
TTCCCCCGATTAAATAATATAAGATTCTGGTTACTACCACCATCCTTAATACTACTAATT
TCTAGAAGAATCGTAGAAAATGGAGCAGGAACAGGATGAACAGTTTACCCCCCACTTTCA
TCTAATATTGCACATGGAGGATCATCTGTAGATTTA---GCAATTTTCTCACTTCATTTA
GCGGGAATTTCTTCAATTTTAGGAGCAATTAATTTTATTACAACTATTATCAATATGCGA
GTAAATAATTTATCTTTTGATCAAATATCTTTATTTATTTGAGCAGTAGGAATTACAGCA
TTATTATTACTTTTATCTTTACCCGTATTAGCTGGA---GCAATTACCATATTATTAACC
GATCGAAATCTTAACACCTCATTCTTTGACCCAGCTGGTGGGGGAGATCCAATTTTATAT
CAACATTTA
>admetus yeranyani AY496711 AD-P16 Armenia Gnishik
------------------------------------------------------------
------------------------------------------------------------
------------------------------------------------------------
------------------------------------------------------------
---------------------AGATTCTGATTACTACCACCATCCTTAATACTACTAATT
TCTAGAAGAATCGTAGAAAATGGAGCAGGAACAGGATGAACAGTTTACCCCCCACTTTCA
TCTAATATTGCACATGGAGGATCATCTGTAGATTTA---GCAATTTTCTCACTTCATTTA
GCGGGAATTTCTTCAATTTTAGGAGCAATTAATTTTATTACAACTATTATCAATATGCGA
GTAAATAATTTATCTTTTGATCAAATATCTTTATTTATTTGAGCAGTAGGAATTACAGCA
TTATTATTACTTTTATCTTTACCCGTATTAGCTGGA---GCAATTACCATATTATTAACT
GATCGAAATCTTAACACCTCATTCTTTGACCCAGCTGGTGGGGGAGATCCAATTTTATAT
CAACATTTA
>demavendi belovi 2018VLu112 003A07 Armenia Gnishik n73
ACATTATATTTTATTTTTGGAATTTGGGCAGGAATGGTAGGAACATCTTTA---AGAGTT
TTAATTCGTATGGAATTGAGAACTCCAGGATCTTTAATTGGAGAT---GATCAAATTTAT
AATACCATTGTTACAGCTCATGCATTTATTATAATTTTTTTTATAGTTATACCTATTATA
ATTGGGGGATTTGGTAATTGATTAGTTCCTTTAATA---CTGGGAGCACCTGATATAGCC
TTCCCCCGATTAAATAATATAAGATTCTGATTGCTACCACCATCCTTAATACTACTAATT
TCTAGAAGAATTGTAGAAAATGGAGCAGGAACAGGGTGAACAGTTTACCCCCCACTTTCA
TCTAATATTGCACATGGGGGATCATCTGTAGATTTA---GCAATTTTCTCACTTCATTTA
GCGGGAATTTCTTCAATTTTAGGAGCAATTAATTTTATTACAACTATTATCAATATACGA
GTAAATAATTTATCTTTTGATCAAATATCCTTATTTATTTGAGCAGTAGGAATTACAGCA
TTATTATTACTTTTATCTTTACCTGTATTAGCTGGA---GCAATTACCATATTATTAACC
GATCGAAACCTTAACACCTCGTTCTTTGATCCGGCTGGTGGAGGAGATCCAATTTTATAT
CAACATTTA
>demavendi belovi BPAL1478-12CCDB-03031 E05|049A07 Armenia Khosrov
ACATTATATTTTATTTTTGGAATTTGGGCAGGAATGGTAGGAACATCTTTA---AGAGTT
TTAATTCGTATGGAATTGAGAACTCCGGGATCTTTAATTGGAGAT---GATCAAATTTAT
AATACCATTGTTACAGCTCATGCATTTATTATAATTTTTTTTATAGTTATACCTATTATA
ATTGGGGGATTTGGTAATTGATTAGTTCCTTTAATA---CTGGGAGCACCTGATATAGCC
TTCCCCCGATTAAATAATATAAGATTCTGATTGCTACCACCATCCTTAATACTACTAATT
TCTAGAAGAATTGTAGAAAATGGAGCAGGAACAGGGTGAACAGTTTACCCTCCACTTTCA
TCTAATATTGCACATGGGGGATCATCTGTAGATTTA---GCAATTTTCTCACTTCATTTA
GCGGGAATTTCTTCAATTTTAGGAGCAATTAATTTTATTACAACTATTATCAATATACGA
GTAAATAATTTATCTTTTGATCAAATATCCTTATTTATTTGAGCAGTAGGAATTACAGCA
TTATTATTACTTTTATCTTTACCTGTATTAGCTGGA---GCAATTACCATATTATTAACC
GATCGAAACCTTAACACCTCGTTCTTTGATCCGGCTGGTGGAGGAGATCCAATTTTATAT
CAACATTTA
>demavendi belovi 050A07 2018Vlu113 Armenia Khosrov n74
ACATTATATTTTATTTTTGGAATTTGGGCAGGAATGGTAGGAACATCTTTA---AGAGTT
TTAATTCGTATGGAATTGAGAACTCCAGGATCTTTAATTGGAGAT---GATCAAATTTAT
AATACCATTGTTACAGCTCATGCATTTATTATAATTTTTTTTATAGTTATACCTATTATA
ATTGGGGGATTTGGTAATTGATTAGTTCCTTTAATA---CTGGGAGCACCTGATATAGCC
TTCCCCCGATTAAATAATATAAGATTCTGATTGCTACCACCATCCTTAATACTACTAATT
TCTAGAAGAATTGTAGAAAATGGAGCAGGAACAGGGTGAACAGTTTACCCTCCACTTTCA
TCTAATATTGCACATGGGGGATCATCTGTAGATTTA---GCAATTTTCTCACTTCATTTA
GCGGGAATTTCTTCAATTTTAGGAGCAATTAATTTTATTACAACTATTATCAATATACGA
GTAAATAATTTATCTTTTGATCAAATATCCTTATTTATTTGAGCAGTAGGAATTACAGCA
TTATTATTACTTTTATCTTTACCTGTATTAGCTGGA---GCAATTACCATATTATTAACC
GATCGAAACCTTAACACCTCGTTCTTTGATCCGGCTGGTGGAGGAGATCCAATTTTATAT
CAACATTTA
>demavendi belovi BPAL1479-12|CCDB-03031 E06|052A07 Armenia Khosrov
ACATTATATTTTATTTTTGGAATTTGGGCAGGAATGGTAGGAACATCTTTA---AGAGTT
TTAATTCGTATGGAATTGAGAACTCCAGGATCTTTAATTGGAGAT---GATCAAATTTAT
AATACCATTGTTACAGCTCATGCATTTATTATAATTTTTTTTATAGTTATACCTATTATA
ATTGGGGGATTTGGTAATTGATTAGTTCCTTTAATA---CTAGGAGCACCTGATATAGCC
TTCCCCCGATTAAATAACATAAGATTCTGATTGCTACCACCATCCTTAATACTACTAATT
TCTAGAAGAATTGTAGAAAATGGAGCAGGAACAGGGTGAACAGTTTACCCTCCACTTTCA
TCTAATATTGCACATGGGGGATCATCTGTAGATTTA---GCAATTTTCTCACTTCATTTA
GCGGGAATCTCTTCAATTTTAGGAGCAATTAATTTTATTACAACTATTATCAATATACGA
GTAAATAATTTATCTTTTGATCAAATATCCTTATTTATTTGAGCAGTAGGAATTACAGCA
TTATTATTACTTTTATCTTTACCTGTATTAGCTGGA---GCAATTACCATATTATTAACC
GATCGAAACCTTAACACCTCGTTCTTTGATCCGGCTGGTGGAGGAGATCCAATTTTATAT
CAACATTTA
>demavendi belovi BPAL1480-12|CCDB-03031 E07|055A07 Armenia Khosrov
ACATTATATTTTATTTTTGGAATTTGGGCAGGAATGGTAGGAACATCTTTA---AGAGTT
TTAATTCGTATGGAATTGAGAACTCCAGGATCTTTAATTGGAGAT---GATCAAATTTAT
AATACCATTGTTACAGCTCATGCATTTATTATAATTTTTTTTATAGTTATACCTATTATA
ATTGGGGGATTTGGTAATTGATTAGTTCCTTTAATA---CTAGGAGCACCTGATATAGCC
TTCCCCCGATTAAATAACATAAGATTCTGATTGCTACCACCATCCTTAATACTACTAATT
TCTAGAAGAATTGTAGAAAATGGAGCAGGAACAGGGTGAACAGTTTACCCTCCACTTTCA
TCTAATATTGCACATGGGGGATCATCTGTAGATTTA---GCAATTTTCTCACTTCATTTA
GCGGGAATCTCTTCAATTTTAGGAGCAATTAATTTTATTACAACTATTATCAATATACGA
GTAAATAATTTATCTTTTGATCAAATATCCTTATTTATTTGAGCAGTAGGAATTACAGCA
TTATTATTACTTTTATCTTTACCTGTATTAGCTGGA---GCAATTACCATATTATTAACC
GATCGAAACCTTAACACCTCGTTCTTTGATCCGGCTGGTGGAGGAGATCCAATTTTATAT
CAACATTTA
>demavendi belovi BPAL1481-12|CCDB-03031 E08|119A07 Armenia Vokhchiberd
ACATTATATTTTATTTTTGGAATTTGGGCAGGAATGGTAGGAACATCTTTA---AGAGTT
TTAATTCGTATGGAATTGAGAACTCCAGGATCTTTAATTGGAGAT---GATCAAATTTAT
AATACCATTGTTACAGCTCATGCATTTATTATAATTTTTTTTATAGTTATACCTATTATA
ATTGGGGGATTTGGTAATTGATTAGTTCCTTTAATA---CTAGGAGCACCTGATATAGCC
TTCCCCCGATTAAATAACATAAGATTCTGATTGCTACCACCATCCTTAATACTACTAATT
TCTAGAAGAATTGTAGAAAATGGAGCAGGAACAGGGTGAACAGTTTACCCTCCACTTTCA
TCTAATATTGCACATGGGGGATCATCTGTAGATTTA---GCAATTTTCTCACTTCATTTA
GCGGGAATCTCTTCAATTTTAGGAGCAATTAATTTTATTACAACTATTATCAATATACGA
GTAAATAATTTATCTTTTGATCAAATATCCTTATTTATTTGAGCAGTAGGAATTACAGCA
TTATTATTACTTTTATCTTTACCTGTATTAGCTGGA---GCAATTACCATATTATTAACC
GATCGAAACCTTAACACCTCGTTCTTTGATCCGGCTGGTGGAGGGGATCCAATTTTATAT
CAACATTTA
>demavendi belovi BPAL1482-12|CCDB-03031 E09|120A07 Armenia Vokhchiberd
ACATTATATTTTATTTTTGGAATTTGGGCAGGAATGGTAGGAACATCTTTA---AGAGTT
TTAATTCGTATGGAATTGAGAACTCCAGGATCTTTAATTGGAGAT---GATCAAATTTAT
AATACCATTGTTACAGCTCATGCATTTATTATAATTTTTTTTATAGTTATACCTATTATA
ATTGGGGGATTTGGTAATTGATTAGTTCCTTTAATA---CTAGGAGCACCTGATATAGCC
TTCCCCCGATTAAATAACATAAGATTCTGATTGCTACCACCATCCTTAATACTACTAATT
TCTAGAAGAATTGTAGAAAATGGAGCAGGAACAGGGTGAACAGTTTACCCTCCACTTTCA
TCTAATATTGCACATGGGGGATCATCTGTAGATTTA---GCAATTTTCTCACTTCATTTA
GCGGGAATCTCTTCAATTTTAGGAGCAATTAATTTTATTACAACTATTATCAATATACGA
GTAAATAATTTATCTTTTGATCAAATATCCTTATTTATTTGAGCAGTAGGAATTACAGCA
TTATTATTACTTTTATCTTTACCTGTATTAGCTGGA---GCAATTACCATATTATTAACC
GATCGAAACCTTAACACCTCGTTCTTTGATCCGGCTGGTGGAGGAGATCCAATTTTATAT
CAACATTTA
>demavendi belovi 121A07 2018Vlu114 Armenia Vokhchiberd n75
ACATTATATTTTATTTTTGGAATTTGGGCAGGAATGGTAGGAACATCTTTA---AGAGTT
TTAATTCGTATGGAATTGAGAACTCCAGGATCTTTAATTGGAGAT---GATCAAATTTAT
AATACCATTGTTACAGCTCATGCATTTATTATAATTTTTTTTATAGTTATACCTATTATA
ATTGGGGGATTTGGTAATTGATTAGTTCCTTTAATA---CTGGGAGCACCTGATATAGCC
TTCCCCCGATTAAATAATATAAGATTCTGATTGCTACCACCATCCTTAATACTACTAATT
TCTAGAAAAATTGTAGAAAATGGAGCAGGAACAGGGTGAACAGTTTACCCTCCACTTTCA
TCTAATATTGCACATGGGGGATCATCTGTAGATTTA---GCAATTTTCTCACTTCATTTA
GCGGGAATTTCTTCAATTTTAGGAGCAATTAATTTTATTACAACTATTATCAATATACGA
GTAAATAATTTATCTTTTGATCAAATATCCTTATTTATTTGAGCAGTAGGAATTACAGCA
TTATTATTACTTTTATCTTTACCTGTATTAGCTGGA---GCAATTACCATATTATTAACC
GATCGAAACCTTAACACCTCGTTCTTTGATCCGGCTGGTGGAGGAGATCCAATTTTATAT
CAACATTTA
>demavendi belovi BPAL1492-12|CCDB-03031 F07|002A08 Armenia Khosrov
ACATTATATTTTATTTTTGGAATTTGGGCAGGAATGGTAGGAACATCTTTA---AGAGTT
TTAATTCGTATGGAATTGAGAACTCCAGGATCTTTAATTGGAGAT---GATCAAATTTAT
AATACCATTGTTACAGCTCATGCATTTATTATAATTTTTTTTATAGTTATACCTATTATA
ATTGGGGGATTTGGTAATTGATTAGTTCCTTTAATA---CTAGGAGCACCTGATATAGCC
TTCCCCCGATTAAATAACATAAGATTCTGATTGCTACCACCATCCTTAATACTACTAATT
TCTAGAAGAATTGTAGAAAATGGAGCAGGAACAGGGTGAACAGTTTACCCTCCACTTTCA
TCTAATATTGCACATGGGGGATCATCTGTAGATTTA---GCAATTTTCTCACTTCATTTA
GCGGGAATCTCTTCAATTTTAGGAGCAATTAATTTTATTACAACTATTATCAATATACGA
GTAAATAATTTATCTTTTGATCAAATATCCTTATTTATTTGAGCAGTAGGAATTACAGCA
TTATTATTACTTTTATCTTTACCTGTATTAGCTGGA---GCAATTACCATATTATTAACC
GATCGAAACCTTAACACCTCGTTCTTTGATCCGGCTGGTGGAGGAGATCCAATTTTATAT
CAACATTTA
>demavendi belovi BPAL1493-12|CCDB-03031 F08|010A08 Armenia Khosrov
ACATTATATTTTATTTTTGGAATTTGGGCAGGAATGGTAGGAACATCTTTA---AGAGTT
TTAATTCGTATGGAATTGAGAACTCCGGGATCTTTAATTGGAGAT---GATCAAATTTAT
AATACCATTGTTACAGCTCATGCATTTATTATAATTTTTTTTATAGTTATACCTATTATA
ATTGGGGGATTTGGTAATTGATTAGTTCCTTTAATA---CTAGGAGCACCTGATATAGCC
TTCCCCCGATTAAATAACATAAGATTCTGATTGCTACCACCATCCTTAATACTACTAATT
TCTAGAAGAATTGTAGAAAATGGAGCAGGAACAGGGTGAACAGTTTACCCTCCACTTTCA
TCTAATATTGCACATGGGGGATCATCTGTAGATTTA---GCAATTTTCTCACTTCATTTA
GCGGGAATCTCTTCAATTTTAGGAGCAATTAATTTTATTACAACTATTATCAATATACGA
GTAAATAATTTATCTTTTGATCAAATATCCTTATTTATTTGAGCAGTAGGAATTACAGCA
TTATTATTACTTTTATCTTTACCTGTATTAGCTGGA---GCAATTACCATATTATTAACC
GATCGAAACCTTAACACCTCGTTCTTTGATCCGGCTGGTGGAGGAGATCCAATTTTATAT
CAACATTTA
>demavendi belovi BPAL1494-12|CCDB-03031 F09|011A08 Armenia Khosrov
ACATTATATTTTATTTTTGGAATTTGGGCAGGAATGGTAGGAACATCTTTA---AGAGTT
TTAATTCGTATGGAATTGAGAACTCCAGGATCTTTAATTGGAGAT---GATCAAATTTAT
AATACCATTGTTACAGCTCATGCATTTATTATAATTTTTTTTATAGTTATACCTATTATA
ATTGGGGGATTTGGTAATTGATTAGTTCCTTTAATA---CTAGGAGCACCTGATATAGCC
TTCCCCCGATTAAATAACATAAGATTCTGATTGCTACCACCATCCTTAATACTACTAATT
TCTAGAAGAATTGTAGAAAATGGAGCAGGAACAGGGTGAACAGTTTACCCTCCACTTTCA
TCTAATATTGCACATGGGGGATCATCTGTAGATTTA---GCAATTTTCTCACTTCATTTA
GCGGGAATCTCTTCAATTTTAGGAGCAATTAATTTTATTACAACTATTATCAATATACGA
GTAAATAATTTATCTTTTGATCAAATATCCTTATTTATTTGAGCAGTAGGAATTACAGCA
TTATTATTACTTTTATCTTTACCTGTATTAGCTGGA---GCAATTACCATATTATTAACC
GATCGAAACCTTAACACCTCGTTCTTTGATCCGGCTGGTGGAGGAGATCCAATTTTATAT
CAACATTTA
>demavendi belovi BPAL1308-12|CCDB-03029 G01|077A08 Armenia|Gnishik 39.66N 45.30E n73-74
ACATTATATTTTATTTTTGGAATTTGGGCAGGAATGGTAGGAACATCTTTA---AGAGTT
TTAATTCGTATGGAATTGAGAACTCCAGGATCTTTAATTGGAGAT---GATCAAATTTAT
AATACCATTGTTACAGCTCATGCATTTATTATAATTTTTTTTATAGTTATACCTATTATA
ATTGGGGGATTTGGTAATTGATTAGTTCCTTTAATA---CTAGGAGCACCTGATATAGCC
TTCCCCCGATTAAATAATATAAGATTCTGATTGCTACCGCCATCCTTAATACTACTAATT
TCTAGAAGAATTGTAGAAAATGGAGCAGGAACAGGGTGAACAGTTTACCCCCCACTTTCA
TCTAATATTGCACATGGGGGATCATCTGTAGATTTA---GCAATTTTCTCACTTCATTTA
GCGGGAATTTCTTCAATTTTAGGAGCAATTAATTTTATTACAACTATTATCAATATACGA
GTAAATAATTTATCTTTTGATCAAATATCCTTATTTATTTGAGCAGTAGGAATTACAGCA
TTATTATTACTTTTATCTTTACCTGTATTAGCTGGA---GCAATTACCATATTATTAACC
GATCGAAACCTTAACACCTCGTTCTTTGATCCGGCTGGTGGAGGAGATCCAATTTTATAT
CAACATTTA
>demavendi belovi BPAL1309-12|CCDB-03029 G02|079A08 Armenia|Gnishik 39.66N 45.30E n73-74
ACATTATATTTTATTTTTGGAATTTGGGCAGGAATGGTAGGAACATCTTTA---AGAGTT
TTAATTCGTATGGAATTGAGAACTCCAGGATCTTTAATTGGAGAT---GATCAAATTTAT
AATACCATTGTTACAGCTCATGCATTTATTATAATTTTTTTTATAGTTATACCTATTATA
ATTGGGGGATTTGGTAATTGATTAGTTCCTTTAATA---CTAGGAGCACCTGATATAGCC
TTCCCCCGATTAAATAACATAAGATTCTGATTGCTACCACCATCCTTAATACTACTAATT
TCTAGAAGAATTGTAGAAAATGGAGCAGGAACAGGGTGAACAGTTTACCCTCCACTTTCA
TCTAATATTGCACATGGGGGATCATCTGTAGATTTA---GCAATTTTCTCACTTCATTTA
GCGGGAATCTCTTCAATTTTAGGAGCAATTAATTTTATTACAACTATTATCAATATACGA
GTAAATAATTTATCTTTTGATCAAATATCCTTATTTATTTGAGCAGTAGGAATTACAGCA
TTATTATTACTTTTATCTTTACCTGTATTAGCTGGA---GCAATTACCATATTATTAACC
GATCGAAACCTTAACACCTCGTTCTTTGATCCGGCTGGTGGGGGAGATCCAATTTTATAT
CAACATTTA
>demavendi belovi BPAL1496-12|CCDB-03031 F11|084A08 Armenia Gnishik
ACATTATATTTTATTTTTGGAATTTGGGCAGGAATGGTAGGAACATCTTTA---AGAGTT
TTAATTCGTATGGAATTGAGAACTCCAGGATCTTTAATTGGAGAT---GATCAAATTTAT
AATACCATTGTTACAGCTCATGCATTTATTATAATTTTTTTTATAGTTATACCTATTATA
ATTGGGGGATTTGGTAATTGATTAGTTCCTTTAATA---CTAGGAGCACCTGATATAGCC
TTCCCCCGATTAAATAACATAAGATTCTGATTGCTACCACCATCCTTAATACTACTAATT
TCTAGAAGAATTGTAGAAAATGGAGCAGGAACAGGGTGAACAGTTTACCCTCCACTTTCA
TCTAATATTGCACATGGGGGATCATCTGTAGATTTA---GCAATTTTCTCACTTCATTTA
GCGGGAATCTCTTCAATTTTAGGAGCAATTAATTTTATTACAACTATTATCAATATACGA
GTAAATAATTTATCTTTTGATCAAATATCCTTATTTATTTGAGCAGTAGGAATTACAGCA
TTATTATTACTTTTATCTTTACCTGTATTAGCTGGA---GCAATTACCATATTATTAACC
GATCGAAACCTTAACACCTCGTTCTTTGATCCGGCTGGTGGAGGAGATCCAATTTTATAT
CAACATTTA
>demavendi belovi 105A08 2018Vlu115 Armenia Khosrov
ACATTATATTTTATTTTTGGAATTTGGGCAGGAATGGTAGGAACATCTTTA---AGAGTT
TTAATTCGTATGGAATTGAGAACTCCAGGATCTTTAATTGGAGAT---GATCAAATTTAT
AATACCATTGTTACAGCTCATGCATTTATTATAATTTTTTTTATAGTTATACCTATTATA
ATTGGGGGATTTGGTAATTGATTAGTTCCTTTAATA---CTAGGAGCACCTGATATAGCC
TTCCCCCGATTAAATAACATAAGATTCTGATTGCTACCACCATCCTTAATACTACTAATT
TCTAGAAGAATTGTAGAAAATGGAGCAGGAACAGGGTGAACAGTTTACCCTCCACTTTCA
TCTAATATTGCACATGGGGGATCATCTGTAGATTTA---GCAATTTTCTCACTTCATTTA
GCGGGAATCTCTTCAATTTTAGGAGCAATTAATTTTATTACAACTATTATCAATATACGA
GTAAATAATTTATCTTTTGATCAAATATCCTTATTTATTTGAGCAGTAGGAATTACAGCA
TTATTATTACTTTTATCTTTACCTGTATTAGCTGGA---GCAATTACCATATTATTAACC
GATCGAAACCTTAACACCTCGTTCTTTGATCCGGCTGGTGGAGGAGATCCAATTTTATAT
CAACATTTA
>demavendi belovi 106A08 2018Vlu115 Armenia Khosrov n73
ACATTATATTTTATTTTTGGAATTTGGGCAGGAATGGTAGGAACATCTTTA---AGAGTT
TTAATTCGTATGGAATTGAGAACTCCAGGATCTTTAATTGGAGAT---GATCAAATTTAT
AATACCATTGTTACAGCTCATGCATTTATTATAATTTTTTTTATAGTTATACCTATTATA
ATTGGGGGATTTGGTAATTGATTAGTTCCTTTAATA---CTAGGAGCACCTGATATAGCC
TTCCCCCGATTAAATAATATAAGATTCTGATTGCTACCACCATCCTTAATACTACTAATT
TCTAGAAGAATTGTAGAAAATGGAGCAGGAACAGGGTGAACAGTTTACCCTCCACTTTCA
TCTAATATTGCACATGGGGGATCATCTGTAGATTTA---GCAATTTTCTCACTTCATTTA
GCGGGAATTTCTTCAATTTTAGGAGCAATTAATTTTATTACAACTATTATCAATATACGA
GTAAATAATTTATCTTTTGATCAAATATCCTTATTTATTTGAGCAGTAGGAATTACAGCA
TTATTATTACTTTTATCTTTACCTGTATTAGCTGGA---GCAATTACCATATTATTAACC
GATCGAAACCTTAACACCTCGTTCTTTGATCCGGCTGGTGGAGGAGATCCAATTTTATAT
CAACATTTA
>demavendi belovi BPAL1498-12|CCDB-03031 G01|107A08 Armenia Khosrov-Agasi
ACATTATATTTTATTTTTGGAATTTGGGCAGGAATGGTAGGAACATCTTTA---AGAGTT
TTAATTCGTATGGAATTGAGAACTCCAGGATCTTTAATTGGAGAT---GATCAAATTTAT
AATACCATTGTTACAGCTCATGCATTTATTATAATTTTTTTTATAGTTATACCTATTATA
ATTGGGGGATTTGGTAATTGATTAGTTCCTTTAATA---CTAGGAGCACCTGATATAGCC
TTCCCCCGATTAAATAACATAAGATTCTGATTGCTACCACCATCCTTAATACTACTAATT
TCTAGAAGAATTGTAGAAAATGGAGCAGGAACAGGGTGAACAGTTTACCCTCCACTTTCA
TCTAATATTGCACATGGGGGATCATCTGTAGATTTA---GCAATTTTCTCACTTCATTTA
GCGGGAATCTCTTCAATTTTAGGAGCAATTAATTTTATTACAACTATTATCAATATACGA
GTAAATAATTTATCTTTTGATCAAATATCCTTATTTATTTGAGCAGTAGGAATTACAGCA
TTATTATTACTTTTATCTTTACCTGTATTAGCTGGA---GCAATTACCATATTATTAACC
GATCGAAACCTTAACACCTCGTTCTTTGATCCGGCTGGTGGAGGAGATCCAATTTTATAT
CAACATTTA
>demavendi antonius BPAL1483-12|CCDB-03031 E10|137A07 Armenia Sevan
ACATTATATTTTATTTTTGGAATTTGGGCAGGAATAGTAGGAACATCTTTA---AGAGTT
TTAATTCGTATGGAATTGAGAACTCCAGGATCTTTAATTGGAGAT---GATCAAATTTAT
AATACCATTGTTACAGCTCATGCATTTATTATAATTTTTTTTATAGTTATACCTATTATA
ATTGGGGGATTTGGTAATTGATTAGTTCCTTTAATA---CTGGGAGCACCTGATATAGCC
TTCCCCCGATTAAATAATATAAGATTCTGATTACTACCGCCATCCTTAATACTACTAATT
TCTAGAAGAATTGTAGAAAATGGAGCAGGAACAGGATGAACAGTTTACCCCCCACTTTCA
TCTAATATTGCACATGGAGGATCATCTGTAGATTTA---GCAATTTTCTCACTTCATTTA
GCGGGAATTTCTTCAATTTTAGGAGCAATTAATTTTATTACAACTATTATCAATATACGA
GTAAATAATTTATCTTTTGATCAAATATCCCTATTTATTTGAGCAGTAGGAATTACAGCA
TTATTATTACTTTTATCTTTACCTGTATTAGCTGGA---GCAATTACCATATTATTAACC
GATCGAAATCTTAACACCTCATTCTTTGATCCGGCTGGTGGAGGGGATCCAATTTTATAC
CAACATTTA
>demavendi antonius BPAL1484-12|CCDB-03031 E11|139A07 Armenia Sevan
ACATTATATTTTATTTTTGGAATTTGGGCAGGAATAGTAGGAACATCTTTA---AGAGTT
TTAATTCGTATGGAATTGAGAACTCCAGGATCTTTAATTGGAGAT---GATCAAATTTAT
AATACCATTGTTACAGCTCATGCATTTATTATAATTTTTTTTATAGTTATACCTATTATA
ATTGGGGGATTTGGTAATTGATTAGTTCCTTTAATA---CTGGGAGCACCTGATATAGCC
TTCCCCCGATTAAATAATATAAGATTCTGATTACTACCGCCATCCTTAATACTACTAATT
TCTAGAAGAATTGTAGAAAATGGAGCAGGAACAGGATGAACAGTTTACCCCCCACTTTCA
TCTAATATTGCACATGGAGGATCATCTGTAGATTTA---GCAATTTTCTCACTTCATTTA
GCGGGAATTTCTTCAATTTTAGGAGCAATTAATTTTATTACAACTATTATCAATATACGA
GTAAATAATTTATCTTTTGATCAAATATCCCTATTTATTTGAGCAGTAGGAATTACAGCA
TTATTATTACTTTTATCTTTACCTGTATTAGCTGGA---GCAATTACCATATTATTAACC
GATCGAAATCTTAACACCTCATTCTTTGATCCGGCTGGTGGAGGGGATCCAATTTTATAC
CAACATTTA
>demavendi antonius 140A07 2018Vlu117 Armenia Sevan n71
ACATTATATTTTATTTTTGGAATTTGGGCAGGAATAGTAGGAACATCTTTA---AGAGTT
TTAATTCGTATGGAATTGAGAACTCCAGGATCTTTAATTGGAGAT---GATCAAATTTAT
AATACCATTGTTACAGCTCATGCATTTATTATAATTTTTTTTATAGTTATACCTATTATA
ATTGGGGGATTTGGTAATTGATTAGTTCCTTTAATA---CTGGGAGCACCTGATATAGCC
TTCCCCCGATTAAATAATATAAGATTCTGATTACTACCGCCATCCTTAATACTACTAATT
TCTAGAAGAATTGTAGAAAATGGAGCAGGAACAGGATGAACAGTTTACCCCCCACTTTCA
TCTAATATTGCACATGGAGGATCATCTGTAGATTTA---GCAATTTTCTCACTTCATTTA
GCGGGAATTTCTTCAATTTTAGGAGCAATTAATTTTATTACAACTATTATCAATATACGA
GTAAATAATTTATCTTTTGATCAAATATCCCTATTTATTTGAGCAGTAGGAATTACAGCA
TTATTATTACTTTTATCTTTACCTGTATTAGCTGGA---GCAATTACCATATTATTAACC
GATCGAAATCTTAACACCTCATTCTTTGATCCGGCTGGTGGAGGGGATCCAATTTTATAC
CAACATTTA
>demavendi antonius BPAL1485-12|CCDB-03031 E12|156A07 Armenia Sevan
ACATTATATTTTATTTTTGGAATTTGGGCAGGAATAGTAGGAACATCTTTA---AGAGTT
TTAATTCGTATGGAATTGAGAACTCCAGGATCTTTAATTGGAGAT---GATCAAATTTAT
AATACCATTGTTACAGCTCATGCATTTATTATAATTTTTTTTATAGTTATACCTATTATA
ATTGGGGGATTTGGTAATTGATTAGTTCCTTTAATA---CTGGGAGCACCTGATATAGCC
TTCCCCCGATTAAATAATATAAGATTCTGATTACTACCGCCATCCTTAATACTACTAATT
TCTAGAAGAATTGTAGAAAATGGAGCAGGAACAGGATGAACAGTTTACCCCCCACTTTCA
TCTAATATTGCACATGGAGGATCATCTGTAGATTTA---GCAATTTTCTCACTTCATTTA
GCGGGAATTTCTTCAATTTTAGGAGCAATTAATTTTATTACAACTATTATCAATATACGA
GTAAATAATTTATCTTTTGATCAAATATCCCTATTTATTTGAGCAGTAGGAATTACAGCA
TTATTATTACTTTTATCTTTACCTGTATTAGCTGGA---GCAATTACCATATTATTAACC
GATCGAAATCTTAACACCTCATTCTTTGATCCGGCTGGTGGAGGGGATCCAATTTTATAC
CAACATTTA
>demavendi antonius BPAL1486-12|CCDB-03031 F01|158A07 Armenia Sevan
ACATTATATTTTATTTTTGGAATTTGGGCAGGAATAGTAGGAACATCTTTA---AGAGTT
TTAATTCGTATGGAATTGAGAACTCCAGGATCTTTAATTGGAGAT---GATCAAATTTAT
AATACCATTGTTACAGCTCATGCATTTATTATAATTTTTTTTATAGTTATACCTATTATA
ATTGGGGGATTTGGTAATTGATTAGTTCCTTTAATA---CTGGGAGCACCTGATATAGCC
TTCCCCCGATTAAATAATATAAGATTCTGATTACTACCGCCATCCTTAATACTACTAATT
TCTAGAAGAATTGTAGAAAATGGAGCAGGAACAGGATGAACAGTTTACCCCCCACTTTCA
TCTAATATTGCACATGGAGGATCATCTGTAGATTTA---GCAATTTTCTCACTTCATTTA
GCGGGAATTTCTTCAATTTTAGGAGCAATTAATTTTATTACAACTATTATCAATATACGA
GTAAATAATTTATCTTTTGATCAAATATCCCTATTTATTTGAGCAGTAGGAATTACAGCA
TTATTATTACTTTTATCTTTACCTGTATTAGCTGGA---GCAATTACCATATTATTAACC
GATCGAAATCTTAACACCTCATTCTTTGATCCGGCTGGTGGAGGGGATCCAATTTTATAC
CAACATTTA
>demavendi antonius 184A07 2018Vlu118 Armenia Sevan n73
ACATTATATTTTATTTTTGGAATTTGGGCAGGAATAGTAGGAACATCTTTA---AGAGTT
TTAATTCGTATGGAATTGAGAACTCCAGGATCTTTAATTGGAGAT---GATCAAATTTAT
AATACCATTGTTACAGCTCATGCATTTATTATAATTTTTTTTATAGTTATACCTATTATA
ATTGGGGGATTTGGTAATTGATTAGTTCCTTTAATA---CTGGGAGCACCTGATATAGCC
TTCCCCCGATTAAATAATATAAGATTCTGATTACTACCGCCATCCTTAATACTACTAATT
TCTAGAAGAATTGTAGAAAATGGAGCAGGAACAGGATGAACAGTTTACCCCCCACTTTCA
TCTAATATTGCACATGGAGGATCATCTGTAGATTTA---GCAATTTTCTCACTTCATTTA
GCGGGAATTTCTTCAATTTTAGGAGCAATTAATTTTATTACAACTATTATCAATATACGA
GTAAATAATTTATCTTTTGATCAAATATCCCTATTTATTTGAGCAGTAGGAATTACAGCA
TTATTATTACTTTTATCTTTACCTGTATTAGCTGGA---GCAATTACCATATTATTAACC
GATCGAAATCTTAACACCTCATTCTTTGATCCGGCTGGTGGAGGGGATCCAATTTTATAC
CAACATTTA
>demavendi antonius BPAL1488-12|CCDB-03031 F03|190A07 Armenia Sevan
ACATTATATTTTATTTTTGGAATTTGGGCAGGAATAGTAGGAACATCTTTA---AGAGTT
TTAATTCGTATGGAATTGAGAACTCCAGGATCTTTAATTGGAGAT---GATCAAATTTAT
AATACCATTGTTACAGCTCATGCATTTATTATAATTTTTTTTATAGTTATACCTATTATA
ATTGGGGGATTTGGTAATTGATTAGTTCCTTTAATA---CTGGGAGCACCTGATATAGCC
TTCCCCCGATTAAATAATATAAGATTCTGATTACTACCGCCATCCTTAATACTACTAATT
TCTAGAAGAATTGTAGAAAATGGAGCAGGAACAGGATGAACAGTTTACCCCCCACTTTCA
TCTAATATTGCACATGGAGGATCATCTGTAGATTTA---GCAATTTTCTCACTTCATTTA
GCGGGAATTTCTTCAATTTTAGGAGCAATTAATTTTATTACAACTATTATCAATATACGA
GTAAATAATTTATCTTTTGATCAAATATCCCTATTTATTTGAGCAGTAGGAATTACAGCA
TTATTATTACTTTTATCTTTACCTGTATTAGCTGGA---GCAATTACCATATTATTAACC
GATCGAAATCTTAACACCTCATTCTTTGATCCGGCTGGTGGAGGGGATCCAATTTTATAC
CAACATTTA
>demavendi demavendi AY953996 VL02N685 Iran Tehran
------------------------------------------------------------
------------------------------------------------------------
------------------------------------------------------------
------------------------------------------------------------
-----CCGATTAAATAATATAAGATTCTGATTGCTACCACCATCCTTAATACTACTAATT
TCTAGAAGAATTGTAGAAAATGGAGCAGGAACAGGGTGAACAGTTTACCCTCCACTTTCA
TCTAATATTGCACATGGGGGATCATCTGTAGATTTA---GCAATTTTCTCACTTCATTTA
GCGGGAATTTCTTCAATTTTAGGAGCAATTAATTTTATTACAACTATTATCAATATACGA
GTAAATAATTTATCTTTTGATCAAATATCCTTATTTATTTGAGCAGTAGGAATTACAGCA
TTATTATTACTTTTATCTTTACCTGTATTAGCTGGA---GCAATTACCATATTATTAACC
GATCGAAACCTTAACACCTCGTTCTTTGATCCGGCTGGTGGAGGAGATCCAATTTTATAT
CAACATTTA
>demavendi demavendi AY557056 MW99141 Turkey Kars Akcay 
ACATTATATTTTATTTTTGGANTTTGGGCAGGAATGGTAGGAACATCTTTA---AGAGTT
TTAATTCGTATGGAATTGAGAACTCCAGGATCTTTAATTGGAGAT---GATCAAATTTAT
AATACCATTGTTACAGCTCATGCATTTATTATAATTTTTTTTATAGTTATACCTATTATA
ATTGGGGGATTTGGTAATTGATTAGTTCCTTTAATA---CTAGGAGCACCTGATATAGCC
TTCCCCCGATTAAATAATATAAGATTCTGATTGCTACCACCATCCTTAATACTACTAATT
TCTAGAAGAATTGTAGAAAATGGAGCAGGAACAGGGTGAACAGTTTACCCTCCACTTTCA
TCTAATATTGCACATGGGGGATCATCTGTAGATTTA---GCAATTTTCTCACTTCATTTA
GCGGGAATTTCTTCAATTTTAGGAGCAATTAATTTTATTACAACTATTATCAATATACGA
GTAAATAATTTATCTTTTGATCAAATATCCTTATTTATTTGAGCAGTAGGAATTACAGCA
TTATTATTACTTTTATCTTTACCTGTATTAGCTGGA---GCAATTACTATATTATTAACC
GATCGAAACCTTAACACCTCGTTCTTTGATCCGGCTGGTGGAGGAGATCCAATTTTATAT
CAA------
>demavendi demavendi AY557050 MW99105 Turkey Kars Akcay
ACATTATATTTTATTTTTGGAATTTGGGCAGGAATGGTAGGAACATCTTTA---AGAGTT
TTAATTCGTATGGAATTGAGAACTCCAGGATCTTTAATTGGAGAT---GATCAAATTTAT
AATACTATTGTTACAGCTCATGCATTTATTATAATTTTTTTTATAGTTATACCTATTATA
ATTGGGGGATTTGGTAATTGATTAGTTCCTTTAATA---CTAGGAGCACCTGATATAGCC
TTCCCCCGATTAAATAATATAAGATTCTGATTGCTACCACCATCCTTAATACTACTAATT
TCTAGAAGAATTGTAGAAAATGGAGCAGGAACAGGGTGAACAGTTTACCCTCCACTTTCA
TCTAATATTGCACATAGGGGATCATCTGTAGATTTA---GCAATTTTCTCACTTCATTTA
GCGGGAATTTCTTCAATTTTAGGAGCAATTAATTTTATTACAACTATTATCAATATACGA
GTAAATAATTTATCTTTTGATCAAATATCCTTATTTATTTGAGCAGTAGGAATTACAGCA
TTATTATTACTTTTATCTTTACCTGTATTAGCTGGA---GCAATTACTATATTATTAACC
GATCGAAACCTTAACACCTCGTTCTTTGANCCGGCTGGT---------------------
---------
>demavendi demavendi AY557049 MW99104 Turkey Kars Akcay 
ACATTATATTTTATTTTTGGANTTTGGGCAGGAATGGTAGGAACATCTTTA---AGAGTT
TTAATTCGTATGGAATTGAGAACTCCAGGATCTTTAATTGGAGAT---GATCAAATTTAT
AATACCATTGTTACAGCTCATGCATTTATTATAATTTTTTTTATAGTTATACCTATTATA
ATTGGGGGATTTGGTAATTGATTAGTTCCTTTAATA---CTAGGAGCACCTGATATAGCC
TTCCCCCGATTAAATAATATAAGATTCTGATTGCTACCACCATCCTTAATACTACTAATT
TCTAGAAGAATTGTAGAAAATGGAGCAGGAACAGGGTGAACAGTTTACCCTCCACTTTCA
TCTAATATTGCACATGGGGGATCATCTGTAGATTTA---GCAATTTTCTCACTTCATTTA
GCGGGAATTTCTTCAATTTTAGGAGCAATTAATTTTATTACAACTATTATCAATATACGA
GTAAATAATTTATCTTTTGATCAAATATCCTTATTTATTTGAGCAGTAGGAATTACAGCA
TTATTATTACTTTTATCTTTACCTGTATTAGCTGGA---GCAATTACTATATTATTAACC
GATCGAAACCTTAACACCTCGTTCTTTGATCCGGCTGGTGGAGGAGATCCAA--------
---------
>demavendi demavendi AY556904 MW00189 Iran Azarbayjan-e Sharqi Dugijan
ACATTATATTTTATTTTTGGAATTTGGGCAGGAATGGTAGGAACATCTTTA---AGAGTT
TTAATTCGTATGGAATTGAGAACTCCAGGATCTTTAATTGGAGAT---GATCAAATTTAT
AATACCATTGTTACAGCTCATGCATTTATTATAATTTTTTTTATAGTTATACCTATTATA
ATTGGGGGATTTGGTAATTGATTAGTTCCTTTAATA---CTAGGAGCACCTGATATAGCC
TTCCCCCGATTAAATAATATAAGATTCTGATTGTTACCACCATCCTTAATACTACTAATT
TCTAGAAGAATTGTAGAAAATGGAGCAGGAACAGGGTGAACAGTTTACCCCCCACTTTCA
TCTAATATTGCACATGGGGGATCATCTGTAGATTTA---GCAATTTTTTCACTTCATTTA
GCGGGAATTTCTTCAATTTTAGGAGCAATTAATTTTATTACAACTATTATCAATATACGA
GTAAATAATTTATCTTTTGATCAAATATCCTTATTTATTTGAGCAGTAGGAATTACAGCA
TTATTATTACTTTTATCTTTACCTGTATTAGCTGGA---GCAATTACCATATTATTAACC
GATCGAAACCTTAACACCTCGTTCTTTGATCCGGCTGGTGGAGGAGATCCAATTTTATAT
CAA------
>demavendi demavendi EF104630 Iran Azerbaijan-e Sharqi Destjerd
-----------------TGGAATTTGGGCAGGAATGGTAGGAACATCTTTA---AGAGTT
TTAATTCGTATGGAATTGAGAACTCCAGGATCTTTAATTGGAGAT---GATCAAATTTAT
AATACCATTGTTACAGCTCATGCATTTATTATAATTTTTTTTATAGTTATACCTATTATA
ATTGGGGGATTTGGTAATTGATTAGTTCCTTTAATA---CTAGGAGCACCTGATATAGCC
TTCCCCCGATTAAATAATATAAGATTCTGATTGTTACCACCATCCTTAATACTACTAATT
TCTAGAAGAATTGTAGAAAATGGAGCAGGAACAGGGTGAACAGTTTACCCTCCACTTTCA
TCTAATATTGCACATGGGGGATCATCTGTAGATTTA---GCAATTTTCTCACTTCATTTA
GCGGGAATTTCTTCAATTTTAGGAGCAATTAATTTTATTACAACTATTATCAATATACGA
GTAAATAATTTATCTTTTGATCAAATATCCTTATTTATTTGAGCAGTAGGAATTACAGCA
TTATTATTACTTTTATCTTTACCTGTATTAGCTGGA---GCAATTACCATATTATTAACC
GATCGAAACCTTAACACCTCGTTCTTTGATCCGGCTGGTGGAGGAGATCCAATTTTATAT
CAACATTTA
>demavendi lorestanus AY953995 VL02N575 Iran Lorestan Razan Pass
------------------------------------------------------------
------------------------------------------------------------
------------------------------------------------------------
------------------------------------------------------------
-----TCGATTAAATAATATAAGATTCTGATTACTTCCACCATCCTTAATACTACTAATT
TCTAGAAGAATTGTAGAAAATGGAGCAGGAACAGGGTGAACAGTTTACCCCCCACTTTCA
TCTAATATTGCACATGGAGGATCATCTGTAGATTTA---GCAATTTTCTCACTTCATTTA
GCGGGAATTTCTTCAATTTTAGGGGCAATTAATTTTATTACAACTATTATCAATATACGA
GTAAATAATTTGTCTTTTGATCAAATATCCTTATTTATTTGGGCAGTAGGAATTACAGCA
TTATTATTACTTTTATCTTTACCTGTATTAGCTGGA---GCAATTACCATATTATTAACC
GATCGAAACCTTAACACCTCATTCTTTGATCCGGCTGGTGGAGGAGATCCAATTTTATAT
CAACAT---
>demavendi lorestanus AY557142 WE02535 Iran Lorestan Dorud 
ACATTATACTTTATTTTTGGAATTTGGGCAGGAATGGTAGGAACATCTTTA---AGAGTT
TTAATTCGTATGGAATTGAGAACTCCAGGATCTTTGATTGGAGAT---GATCAAATTTAT
AATACCATTGTCACAGCTCATGCATTTATTATAATTTTTTTTATAGTTATACCTATTATA
ATTGGGGGATTTGGTAATTGATTAGTTCCTTTAATA---CTGGGAGCACCTGATATAGCC
TTCCCTCGATTAAATAATATAAGATTCTGATTACTTCCACCATCCTTAATACTACTAATT
TCTAGAAGAATTGTAGAAAATGGAGCAGGAACAGGGTGAACAGTTTACCCCCCACTTTCA
TCTAATATTGCACATGGAGGATCATCTGTAGATTTA---GCAATTTTCTCACTTCATTTA
GCGGGAATTTCTTCAATTTTAGGGGCAATTAATTTTATTACAACTATTATCAATATACGA
GTAAATAATTTGTCTTTTGATCAAATATCCTTATTTATTTGGGCAGTAGGAATTACAGCA
TTATTATTACTTTTATCTTTACCTGTATTAGCTGGA---GCAATTACCATATTATTAACC
GATCGAAACCTTAACACCTCATTCTTTGATCCGGCTGGTGGAGGAGATCCAATTT-----
---------
>emmeli BPAL1314-12|318A08|CCDB-03029 G07|Armenia|Gnishik 39.66N 45.30E n78
ACATTATATTTTATTTTTGGAATTTGAGCAGGAATGGTAGGAACATCTTTA---AGAGTT
TTAATTCGTATGGAATTGAGAACTCCAGGATCTTTAATTGGAGAT---GATCAAATTTAT
AATACCATTGTTACAGCTCATGCATTTATTATAATTTTTTTTATAGTTATACCTATTATA
ATTGGGGGATTTGGTAATTGATTAGTTCCTTTAATA---CTAGGAGCACCTGATATAGCC
TTCCCCCGATTAAATAATATAAGATTCTGATTACTACCACCATCCTTAATACTATTAATT
TCTAGAAGAATTGTAGAAAATGGAGCAGGAACAGGATGAACAGTTTACCCCCCACTTTCA
TCTAATATTGCACATGGAGGATCATCTGTAGATTTA---GCAATTTTCTCACTTCATTTA
GCGGGAATTTCTTCAATTTTAGGAGCAATTAATTTTATTACAACTATTATCAATATACGA
GTAAATAATTTATCTTTTGATCAAATATCCTTATTTATTTGAGCAGTAGGAATTACAGCA
TTATTATTACTTTTATCTTTACCTGTATTAGCTGGA---GCAATTACCATATTATTAACC
GATCGAAATCTTAACACCTCATTCTTTGATCCGGCTGGTGGAGGAGATCCAATTTTATAT
CAACATTTA
>emmeli BPAL1307-12|319A08 CCDB-03029 F12|Armenia|Gnishik 39.66N 45.30E nca78
ACATTATATTTTATTTTTGGAATTTGAGCAGGAATGGTAGGAACATCTTTA---AGAGTT
TTAATTCGTATGGAATTGAGAACTCCAGGATCTTTAATTGGAGAT---GATCAAATTTAT
AATACCATTGTTACAGCTCATGCATTTATTATAATTTTTTTTATAGTTATACCTATTATA
ATTGGGGGATTTGGTAATTGATTAGTTCCTTTAATA---CTAGGAGCACCTGATATAGCC
TTCCCCCGATTAAATAATATAAGATTCTGATTACTACCACCATCCTTAATACTATTAATT
TCTAGAAGAATTGTAGAAAATGGAGCAGGAACAGGATGAACAGTTTACCCCCCACTTTCA
TCTAATATTGCACATGGAGGATCATCTGTAGATTTA---GCAATTTTCTCACTTCATTTA
GCGGGAATTTCTTCAATTTTAGGAGCAATTAATTTTATTACAACTATTATCAATATACGA
GTAAATAATTTATCTTTTGATCAAATATCCTTATTTATTTGAGCAGTAGGAATTACAGCA
TTATTATTACTTTTATCTTTACCTGTATTAGCTGGA---GCAATTACCATATTATTAACC
GATCGAAATCTTAACACCTCATTCTTTGATCCGGCTGGTGGAGGAGATCCAATTTTATAT
CAACATTTA
>emmeli BPAL1320-12|320A08 CCDB-03029 H01|Armenia|Gnishik|39.66N 45.30E n77
ACATTATATTTTATTTTTGGAATTTGAGCAGGAATGGTAGGAACATCTTTA---AGAGTT
TTAATTCGTATGGAATTGAGAACTCCAGGATCTTTAATTGGAGAT---GATCAAATTTAT
AATACCATTGTTACAGCTCATGCATTTATTATAATTTTTTTTATAGTTATACCTATTATA
ATTGGGGGATTTGGTAATTGATTAGTTCCTTTAATA---CTAGGAGCACCTGATATAGCC
TTCCCCCGATTAAATAATATAAGATTCTGATTACTACCACCATCCTTAATACTATTAATT
TCTAGAAGAATTGTAGAAAATGGAGCAGGAACAGGATGAACAGTTTACCCCCCACTTTCA
TCTAATATTGCACATGGAGGATCATCTGTAGATTTA---GCAATTTTCTCACTTCATTTA
GCGGGAATTTCTTCAATTTTAGGAGCAATTAATTTTATTACAACTATTATCAATATACGA
GTAAATAATTTATCTTTTGATCAAATATCCTTATTTATTTGAGCAGTAGGAATTACAGCA
TTATTATTACTTTTATCTTTACCTGTATTAGCTGGA---GCAATTACCATATTATTAACC
GATCGAAATCTTAACACCTCATTCTTTGATCCGGCTGGTGGAGGAGATCCAATTTTATAT
CAACATTTA
>emmeli BPAL1319-12|321A08|CCDB-03029 G12|Armenia|Gnishik|39.66N 45.30E nca78
ACATTATATTTTATTTTTGGAATTTGAGCAGGAATGGTAGGAACATCTTTA---AGAGTT
TTAATTCGTATGGAATTGAGAACTCCGGGATCTTTAATTGGAGAT---GATCAAATTTAT
AATACCATTGTTACAGCTCATGCATTTATTATAATTTTTTTTATAGTTATACCTATTATA
ATTGGGGGATTTGGTAATTGATTAGTTCCTTTAATA---CTAGGAGCACCTGATATAGCC
TTCCCCCGATTAAATAATATAAGATTCTGATTACTACCACCATCCTTAATACTATTAATT
TCTAGAAGAATTGTAGAAAATGGAGCAGGAACAGGATGAACAGTTTACCCCCCACTTTCA
TCTAATATTGCACATGGAGGATCATCTGTAGATTTA---GCAATTTTCTCACTTCATTTA
GCGGGAATTTCTTCAATTTTAGGAGCAATTAATTTTATTACAACTATTATCAATATACGA
GTAAATAATTTATCTTTTGATCAAATATCCTTATTTATTTGAGCAGTAGGAATTACAGCA
TTATTATTACTTTTATCTTTACCTGTATTAGCTGGA---GCAATTACCATATTATTAACC
GATCGAAATCTTAACACCTCATTCTTTGATCCGGCTGGTGGAGGAGATCCAATTTTATAT
CAACATTTA
>emmeli 146A08 2018Vlu119 Armenia Gnishik nca78
ACATTATATTTTATTTTTGGAATTTGAGCAGGAATGGTAGGAACATCTTTA---AGAGTT
TTAATTCGTATGGAATTGAGAACTCCAGGATCTTTAATTGGAGAT---GATCAAATTTAT
AATACCATTGTTACAGCTCATGCATTTATTATAATTTTTTTTATAGTTATACCTATTATA
ATTGGGGGATTTGGTAATTGATTAGTTCCTTTAATA---CTAGGAGCACCTGATATAGCC
TTCCCCCGATTAAATAATATAAGATTCTGATTACTACCACCATCCTTAATACTATTAATT
TCTAGAAGAATTGTAGAAAATGGAGCAGGAACAGGATGAACAGTTTACCCCCCACTTTCA
TCTAATATTGCACATGGAGGATCATCTGTAGATTTA---GCAATTTTCTCACTTCATTTA
GCGGGAATTTCTTCAATTTTAGGAGCAATTAATTTTATTACAACTATTATCAATATACGA
GTAAATAATTTATCTTTTGATCAAATATCCTTATTTATTTGAGCAGTAGGAATTACAGCA
TTATTATTACTTTTATCTTTACCTGTATTAGCTGGA---GCAATTACCATATTATTAACC
GATCGAAATCTTAACACCTCATTCTTTGATCCGGCTGGTGGAGGAGATCCAATTTTATAT
CAACATTTA
>emmeli 150A08 2018Vlu120 Armenis Gnishik Holotype n78
ACATTATATTTTATTTTTGGAATTTGAGCAGGAATGGTAGGAACATCTTTA---AGAGTT
TTAATTCGTATGGAATTGAGAACTCCAGGATCTTTAATTGGAGAT---GATCAAATTTAT
AATACCATTGTTACAGCTCATGCATTTATTATAATTTTTTTTATAGTTATACCTATTATA
ATTGGGGGATTTGGTAATTGATTAGTTCCTTTAATA---CTAGGAGCACCTGATATAGCC
TTCCCCCGATTAAATAATATAAGATTCTGATTACTACCACCATCCTTAATACTATTAATT
TCTAGAAGAATTGTAGAAAATGGAGCAGGAACAGGATGAACAGTTTACCCCCCACTTTCA
TCTAATATTGCACATGGAGGATCATCTGTAGATTTA---GCAATTTTCTCACTTCATTTA
GCGGGAATTTCTTCAATTTTAGGAGCAATTAATTTTATTACAACTATTATCAATATACGA
GTAAATAATTTATCTTTTGATCAAATATCCTTATTTATTTGAGCAGTAGGAATTACAGCA
TTATTATTACTTTTATCTTTACCTGTATTAGCTGGA---GCAATTACCATATTATTAACC
GATCGAAATCTTAACACCTCATTCTTTGATCCGGCTGGTGGAGGAGATCCAATTTTATAT
CAACATTTA
>emmeli 152A08 2018Vlu121 Armenis Gnishik n78
ACATTATATTTTATTTTTGGAATTTGAGCAGGAATGGTAGGAACATCTTTA---AGAGTT
TTAATTCGTATGGAATTGAGAACTCCAGGATCTTTGATTGGAGAT---GATCAAATTTAT
AATACCATTGTTACAGCTCATGCATTTATTATAATTTTTTTTATAGTTATACCTATTATA
ATTGGGGGATTTGGTAATTGATTAGTTCCTTTAATA---CTAGGAGCACCTGATATAGCC
TTCCCCCGATTAAATAATATAAGATTCTGATTACTACCGCCATCCTTAATACTACTAATT
TCTAGAAGAATTGTAGAAAATGGAGCAGGAACAGGATGAACAGTTTACCCCCCACTTTCA
TCTAATATTGCACATGGAGGATCATCTGTAGATTTA---GCAATTTTCTCACTTCATTTA
GCAGGAATTTCTTCAATTTTAGGAGCAATTAATTTTATTACAACTATTATCAATATACGA
GTAAATAATTTATCTTTTGATCAAATATCCCTATTTATTTGAGCAGTAGGAATTACAGCA
TTATTATTACTTTTATCTTTACCTGTATTAGCTGGA---GCAATTACCATATTATTAACC
GATCGAAATCTTAACACCTCATTCTTTGATCCGGCTGGTGGAGGAGATCCAATTTTATAT
CAACATTTA
>emmeli 157A08 2018Vlu122 Armenis Gnishik n78
ACATTATATTTTATTTTTGGAATTTGAGCAGGAATGGTAGGAACATCTTTA---AGAGTT
TTAATTCGTATGGAATTGAGAACTCCAGGATCTTTGATTGGAGAT---GATCAAATTTAT
AATACCATTGTTACAGCTCATGCATTTATTATAATTTTTTTTATAGTTATACCTATTATA
ATTGGGGGATTTGGTAATTGATTAGTTCCTTTAATA---CTAGGAGCACCTGATATAGCC
TTCCCCCGATTAAATAATATAAGATTCTGATTACTACCACCATCCTTAATACTACTAATT
TCTAGAAGAATTGTAGAAAATGGAGCAGGAACAGGATGAACAGTTTACCCCCCACTTTCA
TCTAATATTGCACATGGAGGATCATCTGTAGATTTA---GCAATTTTCTCACTTCATTTA
GCGGGAATTTCTTCAATTTTAGGAGCAATTAATTTTATTACAACTATTATCAATATACGA
GTAAATAATTTATCTTTTGATCAAATATCCTTATTTATTTGAGCAGTAGGAATTACAGCA
TTATTATTACTTTTATCTTTACCTGTATTAGCTGGA---GCAATTACCATATTATTAACC
GATCGAAATCTTAACACCTCATTCTTTGATCCGGCTGGTGGAGGAGATCCAATTTTATAT
CAACATTTA
>emmeli 154A08 2018Vlu123 Armenis Gnishik
ACATTATATTTTATTTTTGGAATTTGAGCAGGAATGGTAGGAACATCTTTA---AGAGTT
TTAATTCGTATGGAATTGAGAACTCCAGGATCTTTAATTGGAGAT---GATCAAATTTAT
AATACCATTGTTACAGCTCATGCATTTATTATAATTTTTTTTATAGTTATACCTATTATA
ATTGGGGGATTTGGTAATTGATTAGTTCCTTTAATA---CTGGGAGCACCTGATATAGCC
TTCCCCCGATTAAATAATATAAGATTCTGATTACTACCACCATCCTTAATACTATTAATT
TCTAGAAGAATTGTAGAAAATGGAGCAGGAACAGGATGAACAGTTTACCCCCCACTTTCA
TCTAATATTGCACATGGAGGATCATCTGTAGATTTA---GCAATTTTCTCACTTCATTTA
GCGGGAATTTCTTCAATTTTAGGAGCAATTAATTTTATTACAACTATTATCAATATACGA
GTAAATAATTTATCTTTTGATCAAATATCCTTATTTATTTGAGCAGTAGGAATTACAGCA
TTATTATTACTTTTATCTTTACCTGTATTAGCTGGA---GCAATTACCATATTATTAACC
GATCGAAATCTTAACACCTCATTCTTTGATCCGGCTGGTGGAGGAGATCCAATTTTATAT
CAACATTTA
>emmeli BPAL1487-12|CCDB-03031 F02|164A07 Armenia Gnishik
ACATTATATTTTATTTTTGGAATTTGAGCAGGAATGGTAGGAACATCTTTA---AGAGTT
TTAATTCGTATGGAATTGAGAACTCCAGGATCTTTGATTGGAGAT---GATCAAATTTAT
AATACCATTGTTACAGCTCATGCATTTATTATAATTTTTTTTATAGTTATACCTATTATA
ATTGGGGGATTTGGTAATTGATTAGTTCCTTTAATA---CTAGGAGCACCTGATATAGCC
TTCCCCCGATTAAATAATATAAGATTCTGATTACTACCGCCATCCTTAATACTACTAATT
TCTAGAAGAATTGTAGAAAATGGAGCAGGAACAGGATGAACAGTTTACCCCCCACTTTCA
TCTAATATTGCACATGGAGGATCATCTGTAGATTTA---GCAATTTTCTCACTTCATTTA
GCGGGAATTTCTTCAATTTTAGGAGCAATTAATTTTATTACAACTATTATCAATATACGA
GTAAATAATTTATCTTTTGATCAAATATCCCTATTTATTTGAGCAGTAGGAATTACAGCA
TTATTATTACTTTTATCTTTACCTGTATTAGCTGGA---GCAATTACCATATTATTAACC
GATCGAAATCTTAACACCTCATTCTTTGATCCGGCTGGTGGAGGAGATCCAATTTTATAT
CAACATTTA
>emmeli BPAL1500-12|CCDB-03031 G03|147A08 Armenia Gnishik
ACATTATATTTTATTTTTGGAATTTGAGCAGGAATGGTAGGAACATCTTTA---AGAGTT
TTAATTCGTATGGAATTGAGAACTCCAGGATCTTTGATTGGAGAT---GATCAAATTTAT
AATACCATTGTTACAGCTCATGCATTTATTATAATTTTTTTTATAGTTATACCTATTATA
ATTGGGGGATTTGGTAATTGATTAGTTCCTTTAATA---CTAGGAGCACCTGATATAGCC
TTCCCCCGATTAAATAATATAAGATTCTGATTACTACCACCATCCTTAATACTACTAATT
TCTAGAAGAATTGTAGAAAATGGAGCAGGAACAGGATGAACAGTTTACCCCCCACTTTCA
TCTAATATTGCACATGGAGGATCATCTGTAGATTTA---GCAATTTTCTCACTTCATTTA
GCGGGAATTTCTTCAATTTTAGGAGCAATTAATTTTATTACAACTATTATCAATATACGA
GTAAATAATTTATCTTTTGATCAAATATCCTTATTTATTTGAGCAGTAGGAATTACAGCA
TTATTATTACTTTTATCTTTACCTGTATTAGCTGGA---GCAATTACCATATTATTAACC
GATCGAAATCTTAACACCTCATTCTTTGATCCGGCTGGTGGAGGAGATCCAATTTTATAT
CAACATTTA
>emmeli BPAL1509-12|CCDB-03031 G12|228A08 Armenia Gnishik
ACATTATATTTTATTTTTGGAATTTGAGCAGGAATGGTAGGAACATCTTTA---AGAGTT
TTAATTCGTATGGAATTGAGAACTCCAGGATCTTTAATTGGAGAT---GATCAAATTTAT
AATACCATTGTTACAGCTCATGCATTTATTATAATTTTTTTTATAGTTATACCTATTATA
ATTGGGGGATTTGGTAATTGATTAGTTCCTTTAATA---CTAGGAGCACCTGATATAGCC
TTCCCCCGATTAAATAATATAAGATTCTGATTACTACCACCATCCTTAATACTATTAATT
TCTAGAAGAATTGTAGAAAATGGAGCAGGAACAGGATGAACAGTTTACCCCCCACTTTCA
TCTAATATTGCACATGGAGGATCATCTGTAGATTTA---GCAATTTTCTCACTTCATTTA
GCGGGAATTTCTTCAATTTTAGGAGCAATTAATTTTATTACAACTATTATCAATATACGA
GTAAATAATTTATCTTTTGATCAAATATCCTTATTTATTTGAGCAGTAGGAATTACAGCA
TTATTATTACTTTTATCTTTACCTGTATTAGCTGGA---GCAATTACCATATTATTAACC
GATCGAAATCTTAACACCTCATTCTTTGATCCGGCTGGTGGAGGAGATCCAATTTTATAT
CAACATTTA
>emmeli BPAL1510-12|CCDB-03031 H01|265A08 Armenia Gnishik
ACATTATATTTTATTTTTGGAATTTGAGCAGGAATGGTAGGAACATCTTTA---AGAGTT
TTAATTCGTATGGAATTGAGAACTCCAGGATCTTTAATTGGAGAT---GATCAAATTTAT
AATACCATTGTTACAGCTCATGCATTTATTATAATTTTTTTTATAGTTATACCTATTATA
ATTGGGGGATTTGGTAATTGATTAGTTCCTTTAATA---CTAGGAGCACCTGATATAGCC
TTCCCCCGATTAAATAATATAAGATTCTGATTACTACCACCATCCTTAATACTATTAATT
TCTAGAAGAATTGTAGAAAATGGAGCAGGAACAGGATGAACAGTTTACCCCCCACTTTCA
TCTAATATTGCACATGGAGGATCATCTGTAGATTTA---GCAATTTTCTCACTTCATTTA
GCGGGAATTTCTTCAATTTTAGGAGCAATTAATTTTATTACAACTATTATCAATATACGA
GTAAATAATTTATCTTTTGATCAAATATCCTTATTTATTTGAGCAGTAGGAATTACAGCA
TTATTATTACTTTTATCTTTACCTGTATTAGCTGGA---GCAATTACCATATTATTAACC
GATCGAAATCTTAACACCTCATTCTTTGATCCGGCTGGTGGAGGAGATCCAATTTTATAT
CAACATTTA
>eriwanensis BPAL1468-12|CCDB-03031 D07|007A07 Armenia|Gnishik
ACATTATATTTTATTTTTGGAGTTTGAGCAGGAATAGTGGGAACATCTCTA---AGAATT
TTAATTCGTATGGAATTAAGAACTCCCGGATCCTTAATTGGGAAT---GATCAAATTTAT
AATACTATTGTTACAGCCCATGCATTTATTATAATTTTTTTTATAGTTATACCTATTATA
ATTGGAGGATTTGGTAACTGATTAGTTCCTTTAATA---TTAGGGGCACCTGATATAGCA
TTTCCACGATTAAATAATATAAGATTTTGATTATTGCCGCCATCATTAATACTACTAATT
TCTAGAAGAATCGTAGAAAATGGAGCAGGAACAGGATGAACAGTTTACCCCCCACTTTCA
TCAAATATCGCACATAGAGGATCATCTGTAGATTTA---GCAATTTTCTCTCTTCATTTA
GCAGGAATTTCTTCAATTTTAGGAGCAATTAATTTTATTACAACTATCATTAATATACGA
GTAAATAATTTATCTTTTGATCAAATATCATTATTTATTTGAGCAGTGGGAATTACAGCA
TTATTATTACTTTTATCATTGCCTGTATTAGCTGGA---GCAATTACCATATTATTAACA
GATCGAAATCTTAACACCTCATTCTTTGATCCAGCAGGTGGGGGAGATCCAATTTTATAT
CAACATTTA
>eriwanensis BPAL1469-12|CCDB-03031 D08|008A07 Armenia Gnishik
ACATTATATTTTATTTTTGGAGTTTGAGCAGGAATAGTGGGAACATCTCTA---AGAATT
TTAATTCGTATGGAATTAAGAACTCCCGGATCCTTAATTGGGAAT---GATCAAATTTAT
AACACTATTGTTACAGCCCATGCATTTATTATAATTTTTTTTATAGTTATACCTATTATA
ATTGGAGGATTTGGTAACTGATTAGTTCCTTTAATA---TTAGGGGCACCTGATATAGCA
TTTCCACGATTAAATAATATAAGATTTTGATTATTACCACCATCATTAATACTACTAATT
TCTAGAAGAATCGTAGAAAATGGAGCAGGAACAGGATGAACAGTTTACCCCCCACTTTCA
TCAAATATTGCACATAGAGGATCATCTGTAGATTTA---GCAATTTTCTCTCTTCATTTA
GCAGGAATTTCTTCAATTTTAGGAGCAATTAATTTTATTACAACTATCATTAATATACGA
GTAAATAATTTATCTTTTGATCAAATATCATTATTTATTTGAGCAGTGGGAATTACAGCA
TTATTATTACTTTTATCATTGCCTGTATTAGCTGGA---GCAATTACCATATTATTAACA
GATCGAAATCTTAACACCTCATTCTTTGATCCAGCAGGTGGGGGAGATCCAATTTTATAT
CAACATTTA
>eriwanensis BPAL1473-12|CCDB-03031 D12|019A07 Armenia Gnishik
ACATTATATTTTATTTTTGGAGTTTGAGCAGGAATAGTGGGAACATCTCTA---AGAATT
TTAATTCGTATGGAATTAAGAACTCCCGGATCCTTAATTGGGAAT---GATCAAATTTAT
AATACTATTGTTACAGCCCATGCATTTATTATAATTTTTTTTATAGTTATACCTATTATA
ATTGGAGGATTTGGTAACTGATTAGTTCCTTTAATA---TTAGGGGCACCTGATATAGCA
TTTCCACGATTAAATAATATAAGATTTTGATTATTGCCGCCATCATTAATACTACTAATT
TCTAGAAGAATCGTAGAAAATGGAGCAGGAACAGGATGAACAGTTTACCCCCCACTTTCA
TCAAATATCGCACATAGAGGATCATCTGTAGATTTA---GCAATTTTCTCTCTTCATTTA
GCAGGAATTTCTTCAATTTTAGGAGCAATTAATTTTATTACAACTATCATTAATATACGA
GTAAATAATTTATCTTTTGATCAAATATCATTATTTATTTGAGCAGTGGGAATTACAGCA
TTATTATTACTTTTATCATTGCCTGTATTAGCTGGA---GCAATTACCATATTATTAACA
GATCGAAATCTTAACACCTCATTCTTTGATCCAGCAGGTGGGGGAGATCCAATTTTATAT
CAACATTTA
>eriwanensis BPAL1474-12|CCDB-03031 E01|020A07 Armenia Gnishik
ACATTATATTTTATTTTTGGAGTTTGAGCAGGAATAGTGGGAACATCTCTA---AGAATT
TTAATTCGTATGGAATTAAGAACTCCCGGATCCTTAATTGGGAAT---GATCAAATTTAT
AATACTATTGTTACAGCCCATGCATTTATTATAATTTTTTTTATAGTTATACCTATTATA
ATTGGAGGATTTGGTAACTGATTAGTTCCTTTAATA---TTAGGGGCACCTGATATAGCA
TTTCCACGATTAAATAATATAAGATTTTGATTATTGCCGCCATCATTAATACTACTAATT
TCTAGAAGAATCGTAGAAAATGGAGCAGGAACAGGATGAACAGTTTACCCCCCACTTTCA
TCAAATATCGCACATAGAGGATCATCTGTAGATTTA---GCAATTTTCTCTCTTCATTTA
GCAGGAATTTCTTCAATTTTAGGAGCAATTAATTTTATTACAACTATCATTAATATACGA
GTAAATAATTTATCTTTTGATCAAATATCATTATTTATTTGAGCAGTGGGAATTACAGCA
TTATTATTACTTTTATCATTGCCTGTATTAGCTGGA---GCAATTACCATATTATTAACA
GATCGAAATCTTAACACCTCATTCTTTGATCCAGCAGGTGGGGGAGATCCAATTTTATAT
CAACATTTA
>eriwanensis AY496742 AD00P303 Armenia Gnishik
------------------------------------------------------------
------------------------------------------------------------
------------------------------------------------------------
------------------------------------------------------------
------------------------TTTTGATTATTACCACCATCATTAATACTACTAATT
TCTAGAAGAATCGTAGAAAATGGAGCAGGAACAGGATGAACAGTTTACCCCCCACTTTCA
TCAAATATTGCACATAGAGGATCATCTGTAGATTTA---GCAATTTTCTCTCTTCATTTA
GCAGGAATTTCTTCAATTTTAGGAGCAATTAATTTTATTACAACTATCATTAATATACGA
GTAAATAATTTATCTTTTGATCAAATATCATTATTTATTTGAGCAGTGGGAATTACAGCA
TTATTATTACTTTTATCATTGCCTGTATTAGCTGGA---GCAATTACCATATTATTAACA
GATCGAAATCTTAACACCTCATTCTTTGATCCAGCAGGTGGGGGAGATCCAATTTTATAT
CAACATTTA
>keleybaricus BPAL588-11|CCDB-05722 B06|E262 Iran Keleybar n86
ACATTATATTTTATTTTTGGAATTTGAGCAGGAATGGTAGGAACATCTTTA---AGAGTT
TTAATTCGTATGGAATTGAGAACTCCAGGATCTTTGATTGGAGAT---GATCAAATTTAT
AATACCATTGTTACAGCTCATGCATTTATTATAATTTTTTTTATAGTTATACCTATTATA
ATTGGGGGATTTGGTAATTGATTAGTTCCTTTAATA---CTAGGAGCACCTGATATAGCC
TTCCCCCGATTAAATAATATAAGATTCTGATTACTACCACCATCCTTAATACTACTAATT
TCTAGAAGAATTGTAGAAAATGGAGCAGGAACAGGATGAACAGTTTACCCCCCACTTTCA
TCTAATATTGCACATGGAGGATCATCTGTAGATTTA---GCAATTTTCTCTCTTCATTTA
GCGGGAATTTCTTCAATTTTAGGAGCAATTAATTTTATTACAACTATTATCAATATACGA
GTAAATAATTTATCTTTTGATCAAATATCCTTATTTATTTGAGCAGTAGGAATTACAGCA
TTATTATTACTTTTATCTTTACCTGTATTAGCTGGA---GCAATTACCATATTATTAACC
GATCGAAATCTTAACACCTCATTCTTTGATCCGGCTGGTGGAGGAGATCCAATTTTATAT
CAACATTTA
>keleybaricus EF104628 E260 Iran Keleybar Mekidu n86
-----------------TGGAATTTGAGCAGGAATGGTAGGAACATCTTTA---AGAGTT
TTAATTCGTATGGAGTTGAGAACTCCAGGATCTTTGATTGGAGAT---GATCAAATTTAT
AATACCATTGTTACAGCTCATGCATTTATTATAATTTTTTTTATAGTTATACCCATTATA
ATTGGGGGATTTGGTAATTGATTAGTTCCTTTAATG---CTAGGAGCACCTGATATAGCC
TTCCCCCGATTAAATAATATAAGATTCTGATTACTACCACCATCCTTAATACTACTAATT
TCTAGAAGAATTGTAGAAAATGGAGCAGGAACAGGATGAACAGTTTACCCCCCACTTTCA
TCTAATATTGCACATGGAGGATCATCTGTAGATTTA---GCAATTTTCTCTCTTCATTTA
GCGGGAATTTCTTCAATTTTAGGAGCAATTAATTTTATTACAACTATTATCAATATACGA
GTAAATAATTTATCTTTTGATCAAATATCCTTATTTATTTGAGCAGTAGGAATTACAGCA
TTATTATTACTTTTATCTTTACCTGTATTAGCTGGA---GCAATTACCATATTATTAACC
GATCGAAATCTTAACACCTCATTCTTTGATCCGGCTGGTGGAGGAGATCCAATTTTATAT
CAA------
>keleybaricus VL790 Iran Keleybar Mekidi
ACATTATATTTTATTTTTGGAATTTGAGCAGGAATGGTAGGAACATCTTTA---AGAGTT
TTAATTCGTATGGAATTGAGAACTCCAGGATCTTTGATTGGAGAT---GATCAAATTTAT
AATACCATTGTTACAGCTCATGCATTTATTATAATTTTTTTTATAGTTATACCTATTATA
ATTGGGGGATTTGGTAATTGATTAGTTCCTTTAATA---CTAGGAGCACCTGATATAGCC
TTCCCCCGATTAAATAATATAAGATTCTGATTACTACCACCATCCTTAATACTACTAATT
TCTAGAAGAATTGTAGAAAATGGAGCAGGAACAGGATGAACAGTTTACCCCCCACTTTCA
TCTAATATTGCACATGGAGGATCATCTGTAGATTTA---GCAATTTTCTCTCTTCATTTA
GCGGGAATTTCTTCAATTTTAGGAGCAATTAATTTTATTACAACTATTATCAATATACGA
GTAAATAATTTATCTTTTGATCAAATATCCTTATTTATTTGAGCAGTAGGAATTACAGCA
TTATTATTACTTTTATCTTTACCTGTATTAGCTGGA---GCAATTACCATATTATTAACC
GATCGAAATCTTAACACCTCATTCTTTGACCCGGCTGGTGGAGGAGATCCAATTTTATAT
CAACATTTATTT
>keleybaricus VL791 Iran Keleybar Mekidi
ACATTATATTTTATTTTTGGAATTTGAGCAGGAATGGTAGGAACATCTTTA---AGAGTT
TTAATTCGTATGGAATTGAGAACTCCAGGATCTTTGATTGGAGAT---GATCAAATTTAT
AATACCATTGTTACAGCTCATGCATTTATTATAATTTTTTTTATAGTTATACCTATTATA
ATTGGGGGATTTGGTAATTGATTAGTTCCTTTAATA---CTAGGAGCACCTGATATAGCC
TTCCCCCGATTAAATAATATAAGATTCTGATTACTACCGCCATCCTTAATACTACTAATT
TCTAGAAGAATTGTAGAAAATGGAGCAGGAACAGGATGAACAGTTTACCCCCCACTTTCA
TCTAATATTGCACATGGAGGATCATCTGTAGATTTA---GCAATTTTCTCTCTTCATTTA
GCGGGAATTTCTTCAATTTTAGGAGCAATTAATTTTATTACAACTATTATCAATATACGA
GTAAATAATTTATCTTTTGATCAAATATCCTTATTTATTTGAGCAGTAGGAATTACAGCA
TTATTATTACTTTTATCTTTACCTGTATTAGCTGGA---GCAATTACCATATTATTAACC
GATCGAAATCTTAACACCTCATTCTTTGATCCGGCTGGTGGAGGAGATCCAATTTTATAT
CAACATTTATTT
>keleybaricus VL792 Iran Keleybar Mekidi
ACATTATATTTTATTTTTGGAATTTGAGCAGGAATGGTAGGAACATCTTTA---AGAGTT
TTAATTCGTATGGAGTTGAGAACTCCAGGATCTTTGATTGGAGAT---GATCAAATTTAT
AATACCATTGTTACAGCTCATGCATTTATTATAATTTTTTTTATAGTTATACCTATTATA
ATTGGGGGATTTGGTAATTGATTAGTTCCTTTAATA---CTAGGAGCACCTGATATAGCC
TTCCCCCGATTAAATAATATAAGATTCTGATTACTACCACCATCCTTAATACTACTAATT
TCTAGAAGAATTGTAGAAAATGGAGCAGGAACAGGATGAACAGTTTACCCCCCACTTTCA
TCTAATATTGCACATGGAGGATCATCTGTAGATTTA---GCAATTTTCTCTCTTCATTTA
GCGGGAATTTCTTCAATTTTAGGAGCAATTAATTTTATTACAACTATTATCAATATACGA
GTAAATAATTTATCTTTTGATCAAATATCCTTATTTATTTGAGCAGTAGGAATTACAGCA
TTATTATTACTTTTATCTTTACCTGTATTAGCTGGA---GCAATTACCATATTATTAACC
GATCGAAATCTTAACACCTCATTCTTTGATCCGGCTGGTGGAGGAGATCCAATTTTATAT
CAACATTTATTT
>khorasanensis VL03F526 AY954013 NE Iran n84
------------------------------------------------------------
------------------------------------------------------------
------------------------------------------------------------
------------------------------------------------------------
-----CCGATTAAATAATATAAGATTCTGATTACTACCACCATCCTTAATACTACTAATT
TCTAGGAGAATTGTAGAAAATGGAGCAGGAACAGGGTGAACAGTTTACCCCCCACTTTCA
TCTAATATTGCACATGGAGGATCATCTGTAGATTTA---GCAATTTTCTCACTTCATTTA
GCGGGAATTTCTTCAATTTTAGGAGCAATTAATTTTATTACAACTATTATCAATATACGA
GTAAATAATTTATCTTTTGATCAAATATCCTTATTTATTTGAGCAGTGGGAATTACAGCA
TTATTATTACTTTTATCTTTACCTGTATTAGCTGGA---GCAATTACCATATTATTAACC
GACCGAAATCTTAATACCTCATTCTTTGACCCGGCTGGTGGAGGAGATCCAATTTTATAT
CAACATTTA
>khorasanensis WE02431 AY557138 NE Iran
ACATTATATTTTATTTTTGGAATTTGGGCAGGAATAGTGGGAACATCTTTA---AGAATT
TTAATTCGTATGGAATTAAGAACTCCGGGATCTTTAATTGGAGAT---GATCAAATTTAT
AATACCATCGTTACAGCTCATGCATTTATTATAATTTTTTTTATAGTTATACCTATTATA
ATTGGGGGATTTGGTAACTGATTAGTTCCTTTAATA---CTAGGAGCACCTGATATAGCC
TTCCCCCGATTAAATAATATAAGATTCTGATTACTACCACCATCCTTAATACTACTAATT
TCTAGGAGAATTGTAGAAAATGGAGCAGGAACAGGGTGAACAGTTTACCCCCCACTTTCA
TCTAATATTGCACATGGAGGATCATCTGTAGATTTA---GCAATTTTCTCACTTCATTTA
GCGGGAATTTCTTCAATTTTAGGAGCAATTAATTTTATTACAACTATTATCAATATACGA
GTAAATAATTTATCTTTTGATCAAATATCCTTATTTATTTGAGCAGTAGGAATTACAGCA
TTATTATTACTTTTATCTTTACCTGTATTAGCTGGA---GCAATTACCATATTATTAACC
GATCGAAATCTTAATACCTCATTCTTTGACCCGGCTGGTGGAGGAGATCCAATTTTATAT
CA-------
>pseudorjabovi 2014A09 KR265500 Azerbaijan Talysh
ACATTATATTTTATTTTTGGAATTTGGGCAGGAATAGTGGGAACATCTTTA---AGAGTT
TTAATTCGTATAGAATTGAGAACTCCAGGATCTTTAATTGGAGAT---GATCAAATTTAT
AATACCATCGTTACAGCTCATGCATTTATTATAATTTTTTTTATAGTTATACCTATTATA
ATTGGGGGATTTGGTAACTGATTAGTTCCTTTAATA---CTAGGAGCACCTGACATAGCC
TTCCCTCGATTAAATAATATAAGATTCTGATTACTACCTCCATCCTTAATACTACTAATT
TCTAGAAGAATTGTAGAAAATGGAGCAGGAACAGGATGAACAGTTTACCCCCCACTTTCA
TCCAATATTGCACATGGAGGATCATCTGTAGATTTA---GCAATTTTCTCACTTCATTTA
GCGGGAATTTCTTCAATTTTAGGAGCAATTAATTTTATTACAACTATTATCAATATACGA
GTAAATAATTTATCTTTTGATCAAATATCCTTATTTATTTGAGCAGTAGGAATTACAGCA
TTATTATTACTTTTATCTTTACCTGTATTAGCTGGA---GCAATTACCATATTATTAACC
GATCGAAATCTTAACACCTCATTCTTTGATCCGGCTGGTGGAGGAGATCCAATTTTATAT
CAACATTTA
>pseudorjabovi VL03F838 _KR265496 Azerbaijan Talysh n79
ACATTATATTTTATTTTTGGAATTTGGGCAGGAATAGTGGGAACATCTTTA---AGAGTT
TTAATTCGTATGGAATTGAGAACTCCAGGATCTTTAATTGGAGAT---GATCAAATTTAT
AATACCATCGTTACAGCTCATGCATTTATTATAATTTTTTTTATAGTTATACCTATTATA
ATTGGGGGATTTGGTAACTGATTAGTTCCTTTAATA---CTAGGAGCACCTGACATAGCC
TTCCCTCGATTAAATAATATAAGATTCTGATTACTACCTCCATCCTTAATACTACTAATT
TCTAGAAGAATTGTAGAAAATGGAGCAGGAACAGGATGAACAGTTTACCCCCCACTTTCA
TCCAATATTGCACATGGAGGATCATCTGTAGATTTA---GCAATTTTCTCACTTCATTTA
GCGGGAATTTCTTCAATTTTAGGAGCAATTAATTTTATTACAACTATTATCAATATACGA
GTAAATAATTTATCTTTTGATCAAATATCCTTATTTATTTGAGCAGTAGGAATTACAGCA
TTATTATTACTTTTATCTTTACCTGTATTAGCTGGA---GCAATTACCATATTATTAACC
GATCGAAATCTTAACACCTCATTCTTTGATCCGGCTGGTGGAGGAGATCCAATTTTATAT
CAACATTTA
>pseudorjabovi 2003F819 KR265491_Azerbaijan Talysh n79
ACATTATATTTTATTTTTGGAATTTGGGCAGGAATAGTGGGAACATCTTTA---AGAGTT
TTAATTCGTATGGAATTGAGAACTCCAGGATCTTTAATTGGAGAT---GATCAAATTTAT
AATACCATCGTTACAGCTCATGCATTTATTATAATTTTTTTTATAGTTATACCTATTATA
ATTGGGGGATTTGGTAACTGATTAGTTCCTTTAATA---CTAGGAGCACCTGATATAGCC
TTCCCTCGATTAAATAATATAAGATTCTGATTACTACCTCCATCCTTAATACTACTAATT
TCTAGAAGAATTGTAGAAAATGGAGCAGGAACAGGATGAACAGTTTACCCCCCACTTTCA
TCCAATATTGCACATGGAGGATCATCTGTAGATTTA---GCAATTTTCTCACTTCATTTA
GCGGGAATTTCTTCAATTTTAGGAGCAATTAATTTTATTACAACTATTATCAATATACGA
GTAAATAATTTATCTTTTGATCAAATATCCTTATTTATTTGAGCAGTAGGAATTACAGCA
TTATTATTACTTTTATCTTTACCTGTATTAGCTGGA---GCAATTACCATATTATTAACC
GATCGAAATCTTAACACCTCATTCTTTGATCCGGCTGGTGGAGGAGATCCAATTTTATAT
CAACACTTA
>pseudorjabovi 2003F818 KR265490 Azerbaijan Talysh n79
ACATTATATTTTATTTTTGGAATTTGGGCAGGAATAGTGGGAACATCTTTA---AGAGTT
TTAATTCGTATGGAATTGAGAACTCCAGGATCTTTAATTGGAGAT---GATCAAATTTAT
AATACCATCGTTACAGCTCATGCATTTATTATAATTTTTTTTATAGTTATACCTATTATA
ATTGGGGGATTTGGTAACTGATTAGTTCCTTTAATA---CTAGGAGCACCTGATATAGCC
TTCCCTCGATTAAATAATATAAGATTCTGATTACTACCTCCATCCTTAATACTACTAATT
TCTAGAAGAATTGTAGAAAATGGAGCAGGAACAGGATGAACAGTTTACCCCCCACTTTCA
TCCAATATTGCACATGGAGGATCATCTGTAGATTTA---GCAATTTTCTCACTTCATTTA
GCGGGAATTTCTTCAATTTTAGGAGCAATTAATTTTATTACAACTATTATCAATATACGA
GTAAATAATTTATCTTTTGATCAAATATCCTTATTTATTTGAGCAGTAGGAATTACAGCA
TTATTATTACTTTTATCTTTACCTGTATTAGCTGGA---GCAATTACCATATTATTAACC
GATCGAAATCTTAACACCTCATTCTTTGATCCGGCTGGTGGAGGAGATCCAATTTTATAT
CAACATTTA
>pseudorjabovi 2014A11 KR265489_Azerbaijan Talysh
ACATTATATTTTATTTTTGGAATTTGGGCAGGAATAGTGGGAACATCTTTA---AGAGTT
TTAATTCGTATGGAATTGAGAACTCCAGGATCTTTAATTGGAGAT---GATCAAATTTAT
AATACCATCGTTACAGCTCATGCATTTATTATAATTTTTTTTATAGTTATACCTATTATA
ATTGGGGGATTTGGTAACTGATTAGTTCCTTTAATA---CTAGGAGCACCTGATATAGCC
TTCCCTCGATTAAATAATATAAGATTCTGATTACTACCTCCATCCTTAATACTACTAATT
TCTAGAAGAATTGTAGAAAATGGAGCAGGAACAGGATGAACAGTTTACCCCCCACTTTCA
TCCAATATTGCACATGGAGGATCATCTGTAGATTTA---GCAATTTTCTCACTTCATTTA
GCGGGAATTTCTTCAATTTTAGGAGCAATTAATTTTATTACAACTATTATCAATATACGA
GTAAATAATTTATCTTTTGATCAAATATCCTTATTTATTTGAGCAGTAGGAATTACAGCA
TTATTATTACTTTTATCTTTACCTGTATTAGCTGGA---GCAATTACCATATTATTAACC
GATCGAAATCTTAACACCTCATTCTTTGATCCGGCTGGTGGAGGAGATCCAATTTTATAT
CAACACTTA
>pseudorjabovi 2003F822 KR265488 Azerbaijan Talysh_n79
ACATTATATTTTATTTTTGGAATTTGGGCAGGAATAGTGGGAACATCTTTA---AGAGTT
TTAATTCGTATGGAATTGAGAACTCCAGGATCTTTAATTGGAGAT---GATCAAATTTAT
AATACCATCGTTACAGCTCATGCATTTATTATAATTTTTTTTATAGTTATACCTATTATA
ATTGGGGGATTTGGTAACTGATTAGTTCCTTTAATA---CTAGGAGCACCTGATATAGCC
TTCCCTCGATTAAATAATATAAGATTCTGATTACTACCTCCATCCTTAATACTACTAATT
TCTAGAAGAATTGTAGAAAATGGAGCAGGAACAGGATGAACAGTTTACCCCCCACTTTCA
TCCAATATTGCACATGGAGGATCATCTGTAGATTTA---GCAATTTTCTCACTTCATTTA
GCGGGAATTTCTTCAATTTTAGGAGCAATTAATTTTATTACAACTATTATCAATATACGA
GTAAATAATTTATCTTTTGATCAAATATCCTTATTTATTTGAGCAGTAGGAATTACAGCA
TTATTATTACTTTTATCTTTACCTGTATTAGCTGGA---GCAATTACCATATTATTAACC
GATCGAAATCTTAACACCTCATTCTTTGATCCGGCTGGTGGGGGAGATCCAATTTTATAT
CAACATTTA
>pseudorjabovi VL03F821 KR265487 Azerbaijan Talysh_n79
ACATTATATTTTATTTTTGGAATTTGGGCAGGAATAGTGGGAACATCTTTA---AGAGTT
TTAATTCGTATGGAATTGAGAACTCCAGGATCTTTAATTGGAGAT---GATCAAATTTAT
AATACCATCGTTACAGCTCATGCATTTATTATAATTTTTTTTATAGTTATACCTATTATA
ATTGGGGGATTTGGTAACTGATTAGTTCCTTTAATA---CTAGGAGCACCTGATATAGCC
TTCCCTCGATTAAATAATATAAGATTCTGATTACTACCTCCATCCTTAATACTACTAATT
TCTAGAAGAATTGTAGAAAATGGAGCAGGAACAGGATGAACAGTTTACCCCCCACTTTCA
TCCAATATTGCACATGGAGGATCATCTGTAGATTTA---GCAATTTTCTCACTTCATTTA
GCGGGAATTTCTTCAATTTTAGGAGCAATTAATTTTATTACAACTATTATCAATATACGA
GTAAATAATTTATCTTTTGATCAAATATCCTTATTTATTTGAGCAGTAGGAATTACAGCA
TTATTATTACTTTTATCTTTACCTGTATTAGCTGGA---GCAATTACCATATTATTAACC
GATCGAAATCTTAACACCTCATTCTTTGATCCGGCTGGTGGAGGAGATCCAATTTTATAT
CAACATTTA
>pseudorjabovi 2014A05 KR265484_Azerbaijan Talysh
ACATTATATTTTATTTTTGGAATTTGGGCAGGAATAGTGGGAACATCTTTA---AGAGTT
TTAATTCGTATGGAATTGAGAACTCCAGGATCTTTAATTGGAGAT---GATCAAATTTAT
AATACCATCGTTACAGCTCATGCATTTATTATAATTTTTTTTATAGTTATACCTATTATA
ATTGGGGGATTTGGTAACTGATTAGTTCCTTTAATA---CTAGGAGCACCTGATATAGCC
TTCCCTCGATTAAATAATATAAGATTCTGATTACTACCTCCATCCTTAATACTACTAATT
TCTAGAAGAATTGTAGAAAATGGAGCAGGAACAGGATGAACAGTTTACCCCCCACTTTCA
TCCAATATTGCACATGGAGGATCATCTGTAGATTTA---GCAATTTTCTCACTTCATTTA
GCGGGAATTTCTTCAATTTTAGGAGCAATTAATTTTATTACAACTATTATCAATATACGA
GTAAATAATTTATCTTTTGATCAAATATCCTTATTTATTTGAGCAGTAGGAATTACAGCA
TTATTATTACTTTTATCTTTACCTGTATTAGCTGGA---GCAATTACCATATTATTAACC
GATCGAAATCTTAACACCTCATTCTTTGATCCGGCTGGTGGAGGAGATCCAATTTTATAT
CAACATTTA
>pseudorjabovi 2014A04 KR265483_Azerbaijan Talysh
ACATTATATTTTATTTTTGGAATTTGGGCAGGAATAGTGGGAACATCTTTA---AGAGTT
TTAATTCGTATGGAATTGAGAACTCCAGGATCTTTAATTGGAGAT---GATCAAATTTAT
AATACCATCGTTACAGCTCATGCATTTATTATAATTTTTTTTATAGTTATACCTATTATA
ATTGGGGGATTTGGTAACTGATTAGTTCCTTTAATA---CTAGGAGCACCTGACATAGCC
TTCCCTCGATTAAATAATATAAGATTCTGATTACTACCTCCATCCTTAATACTACTAATT
TCTAGAAGAATTGTAGAAAATGGAGCAGGAACAGGATGAACAGTTTACCCCCCACTTTCA
TCCAATATTGCACATGGAGGATCATCTGTAGATTTA---GCAATTTTCTCACTTCATTTA
GCGGGAATTTCTTCAATTTTAGGAGCAATTAATTTTATTACAACTATTATCAATATACGA
GTAAATAATTTATCTTTTGATCAAATATCCTTATTTATTTGAGCAGTAGGAATTACAGCA
TTATTATTACTTTTATCTTTACCTGTATTAGCTGGA---GCAATTACCATATTATTAACC
GATCGAAATCTTAACACCTCATTCTTTGATCCGGCTGGTGGAGGAGATCCAATTTTATAT
CAACATTTA
>pseudorjabovi 2014A03 KR265482_Azerbaijan Talysh
ACATTATATTTTATTTTTGGAATTTGGGCAGGAATAGTGGGAACATCTTTA---AGAGTT
TTAATTCGTATGGAATTGAGAACTCCGGGATCTTTAATTGGAGAT---GATCAAATTTAT
AATACCATCGTTACAGCTCATGCATTTATTATAATTTTTTTTATAGTTATACCTATTATA
ATTGGGGGATTTGGTAACTGATTAGTTCCTTTAATA---CTAGGAGCACCTGATATAGCC
TTCCCTCGATTAAATAATATAAGATTCTGATTACTACCTCCATCCTTAATACTACTAATT
TCTAGAAGAATTGTAGAAAATGGAGCAGGAACAGGATGAACAGTTTACCCCCCACTTTCA
TCCAATATTGCACATGGAGGATCATCTGTAGATTTA---GCAATTTTCTCACTTCATTTA
GCGGGAATTTCTTCAATTTTAGGAGCAATTAATTTTATTACAACTATTATCAATATACGA
GTAAATAATTTATCTTTTGATCAAATATCCTTATTTATTTGAGCAGTAGGAATTACAGCA
TTATTATTACTTTTATCTTTACCTGTATTAGCTGGA---GCAATTACCATATTATTAACC
GATCGAAATCTTAACACCTCATTCTTTGATCCGGCTGGTGGAGGAGATCCAATTTTATAT
CAACATTTA
>pseudorjabovi 2014A02 KR265481_Azerbaijan Talysh
ACATTATATTTTATTTTTGGAATTTGGGCAGGAATAGTGGGAACATCTTTA---AGAGTT
TTAATTCGTATGGAATTGAGAACTCCAGGATCTTTAATTGGAGAT---GATCAAATTTAT
AATACCATCGTTACAGCTCATGCATTTATTATAATTTTTTTTATAGTTATACCTATTATA
ATTGGGGGATTTGGTAACTGATTAGTTCCTTTAATA---CTAGGAGCACCTGACATAGCC
TTCCCTCGATTAAATAATATAAGATTCTGATTACTACCTCCATCCTTAATACTACTAATT
TCTAGAAGAATTGTAGAAAATGGAGCAGGAACAGGATGAACAGTTTACCCCCCACTTTCA
TCCAATATTGCACATGGAGGATCATCTGTAGATTTA---GCAATTTTCTCACTTCATTTA
GCGGGAATTTCTTCAATTTTAGGAGCAATTAATTTTATTACAACTATTATCAATATACGA
GTAAATAATTTATCTTTTGATCAAATATCCTTATTTATTTGAGCAGTAGGAATTACAGCA
TTATTATTACTTTTATCTTTACCTGTATTAGCTGGA---GCAATTACCATATTATTAACC
GATCGAAATCTTAACACCTCATTCTTTGATCCGGCTGGTGGAGGAGATCCAATTTTATAT
CAACATTTA
>pseudorjabovi 2014A01 KR265480_Azerbaijan Talysh
ACATTATATTTTATTTTTGGAATTTGGGCAGGAATAGTGGGAACATCTTTA---AGAGTT
TTAATTCGTATGGAATTGAGAACTCCAGGATCTTTAATTGGAGAT---GATCAAATTTAT
AATACCATCGTTACAGCTCATGCATTTATTATAATTTTTTTTATAGTTATACCTATTATA
ATTGGGGGATTTGGTAACTGATTAGTTCCTTTAATA---CTAGGAGCACCTGATATAGCC
TTCCCTCGATTAAATAATATAAGATTCTGATTACTACCTCCATCCTTAATACTACTAATT
TCTAGAAGAATTGTAGAAAATGGAGCAGGAACAGGATGAACAGTTTACCCCCCACTTTCA
TCCAATATTGCACATGGAGGATCATCTGTAGATTTA---GCAATTTTCTCACTTCATTTA
GCGGGAATTTCTTCAATTTTAGGAGCAATTAATTTTATTACAACTATTATCAATATACGA
GTAAATAATTTATCTTTTGATCAAATATCCTTATTTATTTGAGCAGTAGGAATTACAGCA
TTATTATTACTTTTATCTTTACCTGTATTAGCTGGA---GCAATTACCATATTATTAACC
GATCGAAATCTTAACACCTCATTCTTTGATCCGGCTGGTGGAGGAGATCCAATTTTATAT
CAACATTTA
>pseudorjabovi VL03F820 AY954020 Azerbaijan Talysh n79
------------------------------------------------------------
------------------------------------------------------------
------------------------------------------------------------
------------------------------------------------------------
-----TCGATTAAATAATATAAGATTCTGATTACTACCTCCATCCTTAATACTACTAATT
TCTAGAAGAATTGTAGAAAATGGAGCAGGAACAGGATGAACAGTTTACCCCCCACTTTCA
TCCAATATTGCACATGGAGGATCATCTGTAGATTTA---GCAATTTTCTCACTTCATTTA
GCGGGAATTTCTTCAATTTTAGGAGCAATTAATTTTATTACAACTATTATCAATATACGA
GTAAATAATTTATCTTTTGATCAAATATCCTTATTTATTTGAGCAGTAGGAATTACAGCA
TTATTATTACTTTTATCTTTACCTGTATTAGCTGGA---GCAATTACCATATTATTAACC
GATCGAAATCTTAACACCTCATTCTTTGATCCGGCTGGTGGAGGAGATCCAATTTTATAT
CAACATTTA
>ripartii budashkini AY496779 Crimea
------------------------------------------------------------
------------------------------------------------------------
------------------------------------------------------------
------------------------------------------------------------
-----------AAATAATATAAGATTCTGATTACTACCACCATCCTTAATACTATTAATT
TCTAGAAGAATTGTAGAAAATGGAGCAGGAACAGGATGAACAGTTTACCCCCCACTTTCA
TCTAATATTGCACATGGAGGATCATCTGTAGATTTA---GCAATTTTCTCACTTCATTTA
GCGGGAATTTCTTCAATTTTAGGAGCAATTAATTTTATTACAACTATTATCAATATACGA
GTAAATAATTTATCTTTTGATCAAATATCCTTATTTATTTGAGCAGTAGGAATTACAGCA
TTATTATTACTTTTATCTTTACCTGTATTAGCTGGA---GCAATTACTATATTATTAACT
GATCGAAATCTTAACACCTCATTCTTTGACCCGGCTGGTGGAGGAGATCCAATTTTATAT
CAACATTTA
>ripartii kalashiani BPAL1507-12|CCDB-03031 G10|202A08 Armenia Gyumarats
ACATTATATTTTATTTTTGGAATTTGAGCAGGAATGGTAGGAACATCTTTA---AGAGTT
TTAATTCGTATGGAATTGAGAACTCCAGGATCTTTGATTGGAGAT---GATCAAATTTAT
AATACCATTGTTACAGCTCATGCATTTATTATAATTTTTTTTATGGTTATACCTATTATA
ATTGGGGGATTTGGTAATTGATTAGTTCCTTTAATA---CTAGGAGCACCTGATATAGCC
TTCCCCCGATTAAATAATATAAGATTCTGATTACTACCACCATCCTTAATACTATTAATT
TCTAGAAGAATTGTAGAAAATGGAGCAGGAACAGGATGAACAGTTTACCCCCCACTTTCA
TCTAATATTGCACATGGAGGATCATCTGTAGATTTA---GCAATTTTCTCACTTCATTTG
GCGGGAATTTCTTCAATTTTAGGAGCAATTAATTTTATTACAACTATTATCAATATACGA
GTAAATAATTTATCTTTTGATCAAATATCCTTATTTATTTGAGCAGTAGGAATTACAGCA
TTATTATTACTTTTATCTTTACCTGTATTAGCTGGA---GCAATTACCATATTATTAACC
GATCGAAATCTTAACACCTCATTCTTTGATCCGGCTGGTGGAGGAGATCCAATTTTATAT
CAACATTTA
>ripartii kalashiani BPAL1505-12|CCDB-03031 G08|196A08 Armenia Gyumarats
ACATTATATTTTATTTTTGGAATTTGAGCAGGAATGGTAGGAACATCTTTA---AGAGTT
TTAATTCGTATGGAATTGAGAACTCCAGGATCTTTGATTGGAGAT---GATCAAATTTAT
AATACCATTGTTACAGCTCATGCATTTATTATAATTTTTTTTATGGTTATACCTATTATA
ATTGGGGGATTTGGTAATTGATTAGTTCCTTTAATA---CTAGGAGCACCTGATATAGCC
TTCCCCCGATTAAATAATATAAGATTCTGATTACTACCACCATCCTTAATACTATTAATT
TCTAGAAGAATTGTAGAAAATGGAGCAGGAACAGGATGAACAGTTTACCCCCCACTTTCA
TCTAATATTGCACATGGAGGATCATCTGTAGATTTA---GCAATTTTCTCACTTCATTTG
GCGGGAATTTCTTCAATTTTAGGAGCAATTAATTTTATTACAACTATTATCAATATACGA
GTAAATAATTTATCTTTTGATCAAATATCCTTATTTATTTGAGCAGTAGGAATTACAGCA
TTATTATTACTTTTATCTTTACCTGTATTAGCTGGA---GCAATTACCATATTATTAACC
GATCGAAATCTTAACACCTCATTCTTTGATCCGGCTGGTGGAGGAGATCCAATTTTATAT
CAACATTTA
>ripartii kalashiani BPAL1506-12|CCDB-03031 G09|197A08 Armenia Gyumarats
ACATTATATTTTATTTTTGGAATTTGAGCAGGAATGGTAGGAACATCTTTA---AGAGTT
TTAATTCGTATGGAATTGAGAACTCCAGGATCTTTGATTGGAGAT---GATCAAATTTAT
AATACCATTGTTACAGCTCATGCATTTATTATAATTTTTTTTATAGTTATACCTATTATA
ATTGGAGGATTTGGTAATTGATTAGTTCCTTTAATA---CTAGGAGCACCTGATATAGCC
TTCCCCCGATTAAATAATATAAGATTCTGATTACTACCACCATCCTTAATACTATTAATT
TCTAGAAGAATTGTAGAAAATGGAGCAGGAACAGGATGAACAGTTTACCCCCCACTTTCA
TCTAATATTGCACATGGAGGATCATCTGTAGATTTA---GCAATTTTCTCACTTCATTTG
GCGGGAATTTCTTCAATTTTAGGAGCAATTAATTTTATTACAACTATTATCAATATACGA
GTAAATAATTTATCTTTTGATCAAATATCCTTATTTATTTGAGCAGTAGGAATTACAGCA
TTATTATTACTTTTATCTTTACCTGTATTAGCTGGA---GCAATTACCATATTATTAACC
GATCGAAATCTTAACACCTCATTCTTTGATCCGGCTGGTGGAGGAGATCCAATTTTATAT
CAACATTTA
>ripartii kalashiani BPAL1508-12|CCDB-03031 G11|203A08 Armenia Gyumarats
ACATTATATTTTATTTTTGGAATTTGAGCAGGAATGGTAGGAACATCTTTA---AGAGTT
TTAATTCGTATGGAATTGAGAACTCCAGGATCTTTGATTGGAGAT---GATCAAATTTAT
AATACCATTGTTACAGCTCATGCATTTATTATAATTTTTTTTATGGTTATACCTATTATA
ATTGGGGGATTTGGTAATTGATTAGTTCCTTTAATA---CTAGGAGCACCTGATATAGCC
TTCCCCCGATTAAATAATATAAGATTCTGATTACTACCACCATCCTTAATACTATTAATT
TCTAGAAGAATTGTAGAAAATGGAGCAGGAACAGGATGAACAGTTTACCCCCCACTTTCA
TCTAATATTGCACATGGAGGATCATCTGTAGATTTA---GCAATTTTCTCACTTCATTTG
GCGGGAATTTCTTCAATTTTAGGAGCAATTAATTTTATTACAACTATTATCAATATACGA
GTAAATAATTTATCTTTTGATCAAATATCCTTATTTATTTGAGCAGTAGGAATTACAGCA
TTATTATTACTTTTATCTTTACCTGTATTAGCTGGA---GCAATTACCATATTATTAACC
GATCGAAATCTTAACACCTCATTCTTTGATCCGGCTGGTGGAGGAGATCCAATTTTATAT
CAACATTTA
>ripartii paralcestis AY557042 MW99068 Turkey Artvin Kilickaya
ACATTATATTTTATTTTTGGAATTTGAGCAGGAATGGTAGGAACATCTTTA---AGAGTT
TTAATTCGTATGGAATTGAGAACTCCAGGATCTTTAATTGGAGAT---GATCAAATTTAT
AATACCATTGTTACAGCTCATGCATTTATTATAATTTTTTTTATAGTTATACCTATTATA
ATTGGGGGATTTGGTAATTGATTAGTTCCTTTAATA---CTAGGNGCACCTGATATAGCC
TTCCCCCGATTAAATAATATAAGATTCTGATTACTACCACCATCCTTAATACTACTAATT
TCTAGAAGAATTGTAGAAAATGGAGCAGGAACAGGATGAACAGTTTACCCCCCACTTTCA
TCTAATATTGCACATGGAGGATCATCTGTAGATTTA---GCAATTTTCTCACTTCATTTA
GCGGGAATTTCTTCAATTTTAGGAGCAATTAATTTTATTACAACTATTATCAATATACGA
GTAAATAATTTATCTTTTGATCAAATATCCTTATTTATTTGAGCAGTAGGAATTACAGCA
TTATTATTACTTTTATCTTTACCTGTATTAGCTGGA---GCAATTACCATATTATTAACC
GATCGAAATCTTAANACNTCATTCTTTGATCCGGCTGGTGGAGGAGATCCAATTTTATA-
---------
>ripartii paralcestis AY557064 MW99196 Turkey Erzincan
ACATTATATTTTATTTTTGGAATTTGAGCAGGAATGGTAGGAACATCTTTA---AGAGTT
TTAATTCGTATGGAATTGAGAACTCCAGGATCTTTAATTGGAGAT---GATCAAATTTAT
AATACCATTGTTACAGCTCATGCATTTATTATAATTTTTTTTATAGTTATACCTATTATA
ATTGGGGGATTTGGTAATTGATTAGTTCCTTTAATA---CTAGGAGCACCTGATATAGCC
TTCCCCCGATTAAATAATATAAGATTCTGATTACTACCACCATCCTTAATACTACTAATT
TCTAGAAGAATTGTAGAAAATGGAGCAGGAACAGGATGAACAGTTTACCCCCCACTTTCA
TCTAATATTGCACATGGAGGATCATCTGTAGATTTA---GCAATTTTCTCACTTCATTTA
GCGGGAATTTCTTCAATTTTAGGAGCAATTAATTTTATTACAACTATTATCAATATACGA
GTAAATAATTTATCTTTTGATCAAATATCCTTATTTATTTGAGCAGTAGGAATTACAGCA
TTATTATTACTTTTATCTTTACCTGTATTAGCTGGA---GCAATTACCATATTATTAACC
GATCGAAATCTTAACACTTCATTCTTTGATCCGGCTGGTGGA------------------
---------
>ripartii paralcestis AY496783 VL-01-L103 Turkey Torul n=90 
------------------------------------------------------------
------------------------------------------------------------
------------------------------------------------------------
------------------------------------------------------------
-----CCGATTAAATAATATAAGATTCTGATTACTACCACCATCCTTAATACTACTAATT
TCTAGAAGAATTGTAGAAAATGGAGCAGGAACAGGATGAACAGTTTACCCCCCACTTTCA
TCTAATATTGCACATGGAGGATCATCTGTAGATTTA---GCAATTTTCTCACTTCATTTA
GCGGGAATTTCTTCAATTTTAGGAGCAATTAATTTTATTACAACTATTATCAATATACGA
GTAAATAATTTATCTTTTGATCAAATATCCTTATTTATTTGAGCAGTAGGAATTACAGCA
TTATTATTACTTTTATCTTTACCTGTATTAGCTGGA---GCAATTACCATATTATTAACC
GATCGAAATCTTAACACCTCATTCTTTGATCCGGCTGGTGGAGGAGATCCAATTTTATA-
---------
>ripartii paralcestis AY496784 VL-01-L166 Turkey Dilekyulu n=90
------------------------------------------------------------
------------------------------------------------------------
------------------------------------------------------------
------------------------------------------------------------
-----CCGATTAAATAATATAAGATTCTGATTACTACCACCATCCTTAATACTACTAATT
TCTAGAAGAATTGTAGAAAATGGAGCAGGAACAGGATGAACAGTTTACCCCCCACTTTCA
TCTAATATTGCACATGGAGGATCATCTGTAGATTTA---GCAATTTTCTCACTTCATTTA
GCGGGAATTTCTTCAATTTTAGGAGCAATTAATTTTATTACAACTATTATCAATATACGA
GTAAATAATTTATCTTTTGATCAAATATCCTTATTTATTTGAGCAGTAGGAATTACAGCA
TTATTATTACTTTTATCTTTACCTGTATTAGCTGGA---GCAATTACCATATTATTAACC
GATCGAAATCTTAACACCTCATTCTTTGATCCGGCTGGTGGAGGAGATCCAATTTTATA-
---------
>ripartii paralcestis AY496782 AD00P337 Armenia Pambak Mts Dzhur-Dzhur Pass
------------------------------------------------------------
------------------------------------------------------------
------------------------------------------------------------
------------------------------------------------------------
-----CCGATTAAATAATATAAGATTCTGATTACTACCGCCATCCTTAATACTACTAATT
TCTAGAAGAATTGTAGAAAATGGAGCAGGAACAGGATGAACAGTTTACCCCCCACTTTCA
TCTAATATTGCACATGGAGGATCATCTGTAGATTTA---GCAATTTTCTCACTTCATTTA
GCGGGAATTTCTTCAATTTTGGGAGCAATTAATTTTATTACAACTATTATCAATATACGA
GTAAATAATTTATCTTTTGATCAAATATCCTTATTTATTTGAGCAGTAGGAATTACAGCA
TTATTATTACTTTTATCTTTACCTGTATTAGCTGGA---GCAATTACCATATTATTAACC
GATCGAAATCTTAACACCTCATTCTTTGATCCGGCTGGTGGAGGAGATCCAATTTTATAT
CAGCATTTA
>ripartii paralcestis AY557071 MW99264 Turkey Van Kurubas Gecidi
ACATTATATTTTATTTTTGGAATTTGAGCAGGAATGGTAGGAACATCTTTA---AGAGTT
TTAATTCGTATGGAATTGAGAACTCCAGGATCTTTGATTGGAGAT---GATCAAATTTAT
AATACCATTGTTACAGCTCATGCATTTATTATAATTTTTTTTATAGTTATACCTATTATA
ATTGGGGGATTTGGTAATTGATTAGTTCCTTTAATA---CTAGGAGCACCTGATATAGCC
TTCCCCCGATTAAATAATATAAGATTCTGATTACTACCACCATCCTTAATACTACTAATT
TCTAGAAGAATTGTAGAAAATGGAGCAGGAACAGGATGAACAGTTTACCCCCCACTTTCA
TCTAATATTGCACATGGAGGATCATCTGTAGATTTA---GCAATTTTCTCACTTCATTTA
GCAGGAATTTCTTCAATTTTAGGAGCAATTAATTTTATTACAACTATTATCAATATACGA
GTAAATAATTTATCTTTTGATCAAATATCCTTATTTATTTGAGCAGTAGGAATTACAGCA
TTATTATTACTTTTATCTTTACCTGTATTAGCTGGA---GCAATTACCATATTATTAACC
GATCGAAATCTTAACACCTCATTCTTTGATCCGGCTGGTGGAGG----------------
---------
>ripartii paralcestis AY557042 MW99068 Turkey Artvin nca90
ACATTATATTTTATTTTTGGAATTTGAGCAGGAATGGTAGGAACATCTTTA---AGAGTT
TTAATTCGTATGGAATTGAGAACTCCAGGATCTTTAATTGGAGAT---GATCAAATTTAT
AATACCATTGTTACAGCTCATGCATTTATTATAATTTTTTTTATAGTTATACCTATTATA
ATTGGGGGATTTGGTAATTGATTAGTTCCTTTAATA---CTAGGNGCACCTGATATAGCC
TTCCCCCGATTAAATAATATAAGATTCTGATTACTACCACCATCCTTAATACTACTAATT
TCTAGAAGAATTGTAGAAAATGGAGCAGGAACAGGATGAACAGTTTACCCCCCACTTTCA
TCTAATATTGCACATGGAGGATCATCTGTAGATTTA---GCAATTTTCTCACTTCATTTA
GCGGGAATTTCTTCAATTTTAGGAGCAATTAATTTTATTACAACTATTATCAATATACGA
GTAAATAATTTATCTTTTGATCAAATATCCTTATTTATTTGAGCAGTAGGAATTACAGCA
TTATTATTACTTTTATCTTTACCTGTATTAGCTGGA---GCAATTACCATATTATTAACC
GATCGAAATCTTAANACNTCATTCTTTGATCCGGCTGGTGGAGGAGATCCAATTTTATA-
---------
>ripartii paralcestis AY496783 VL-01-L103 Turkey, Gumushane nca90
------------------------------------------------------------
------------------------------------------------------------
------------------------------------------------------------
------------------------------------------------------------
-----CCGATTAAATAATATAAGATTCTGATTACTACCACCATCCTTAATACTACTAATT
TCTAGAAGAATTGTAGAAAATGGAGCAGGAACAGGATGAACAGTTTACCCCCCACTTTCA
TCTAATATTGCACATGGAGGATCATCTGTAGATTTA---GCAATTTTCTCACTTCATTTA
GCGGGAATTTCTTCAATTTTAGGAGCAATTAATTTTATTACAACTATTATCAATATACGA
GTAAATAATTTATCTTTTGATCAAATATCCTTATTTATTTGAGCAGTAGGAATTACAGCA
TTATTATTACTTTTATCTTTACCTGTATTAGCTGGA---GCAATTACCATATTATTAACC
GATCGAAATCTTAACACCTCATTCTTTGATCCGGCTGGTGGAGGAGATCCAATTTTATAC
CAACATTTA
>ripartii paralcestis AY557070 MW99263 Turkey Van Kurubas Gecidi
-------ATTTTATTTTTGGANTTTGAGCAGGAATGGTAGGAACATCTTTA---AGAGTT
TTAATTCGTATGGAATTGAGAACTCCAGGATCTTTGATTGGAGAT---GATCAAATTTAT
AATACCATTGTTACAGCTCATGCATTTATTATAATTTTTTTTATAGTTATACCTATTATA
ATTGGGGGATTTGGTAATTGATTAGTTCCTTTAATA---CTAGGAGCACCTGATATAGCC
TTCCCCCGATTAAATAATATAAGATTCTGATTACTACCACCATCCTTAATACTACTAATT
TCTAGAAGAATTGTAGAAAATGGAGCAGGAACAGGATGAACAGTTTACCCCCCACTTTCA
TCTAATATTGCACATGGAGGATCATCTGTAGATTTA---GCAATTTTCTCACTTCATTTA
GCAGGAATTTCTTCAATTTTAGGAGCAATTAATTTTATTACAACTATTATCAATATACGA
GTAAATAATTTATCTTTTGATCAAATATCCTTATTTATTTGAGCAGTAGGAATTACAGCA
TTATTATTACTTTTATCTTTACCTGTATTAGCTGGA---GCAATTACCATATTATTAACC
GATCGAAATCTTAACACCTCATTCTTTGATCCGGCTGGTGGAGGAGATCCAATTT-----
---------
>ripartii ripartii AY556962 MW01105 Spain Tarragona
ACATTATATTTTATTTTTGGAATTTGGGCAGGAATAGTAGGAACATCTTTA---AGAGTT
TTAATTCGTATGGAATTGAGAACTCCAGGATCTTTAATTGGAGAT---GATCAAATTTAT
AATACCATCGTTACAGCTCATGCATTTATCATAATTTTTTTTATAGTTATACCTATTATA
ATTGGAGGATTTGGTAACTGATTAGTTCCTTTAATA---TTAGGGGCACCTGATATAGCC
TTCCCCCGATTAAATAATATAAGATTCTGATTACTACCACCATCCTTAATACTATTAATT
TCTAGAAGAATTGTAGAAAATGGAGCAGGAACAGGATGAACAGTTTACCCCCCACTTTCA
TCTAATATTGCACATGGAGGATCATCTGTAGATTTA---GCAATTTTCTCACTTCATTTA
GCGGGAATTTCTTCAATTTTAGGAGCAATTAATTTTATTACAACTATTATCAATATACGA
GTAAATAATTTATCTTTTGATCAAATATCCTTATTTATTTGAGCAGTAGGAATTACAGCA
TTATTATTACTTTTATCTTTACCTGTATTAGCTGGA---GCAATTACTATATTATTAACT
GATCGAAATCTTAACACCTCATTCTTTGACCCGGCTGGNGGAGGAGATCCAATTTTATAT
CAA------
>ripartii ripartii AY556957 MW01072 Spain Huesca
ACATTATATTTTATTTTTGGAATTTGGGCAGGAATAGTAGGAACATCTTTA---AGAGTT
TTAATTCGTATGGAATTGAGAACTCCGGGATCTTTGATTGGAGAT---GATCAAATTTAT
AATACCATCGTTACAGCTCATGCATTTATTATAATTTTTTTTATAGTTATACCTATTATA
ATTGGGGGATTTGGTAACTGATTAGTTCCTTTAATA---TTAGGAGCACCTGATATAGCC
TTCCCCCGATTAAATAATATAAGATTCTGATTACTACCACCATCCTTAATACTACTAATT
TCTAGAAGAATTGTAGAAAATGGAGCAGGAACAGGATGAACAGTTTACCCCCCACTTTCA
TCTAATATTGCACATGGAGGATCATCTGTAGATTTA---GCAATTTTCTCCCTTCATTTA
GCGGGAATTTCTTCAATTTTAGGAGCAATTAATTTTATTACAACTATTATCAATATACGA
GTAAATAATTTATCTTTTGATCAAATATCCTTATTTATTTGAGCAGTAGGAATTACAGCA
TTATTATTACTTTTATCTTTACCTGTATTAGCTGGA---GCAATTACCATATTATTAACT
GATCGAAATCTTAACACCTCATTCTTTGATCCGGCTGGTGGAGGAGATCCAATTTTATAT
CAA------
>ripartii ripartii EF104603 RV03H463 Spain Barcelona
-----------------TGGAATTTGGGCAGGAATAGTAGGAACATCTTTA---AGAGTT
TTAATTCGTATGGAATTGAGAACTCCAGGATCTTTGATTGGAGAT---GATCAAATTTAT
AATACCATCGTTACAGCTCATGCATTTATCATAATTTTTTTTATAGTTATACCTATTATA
ATTGGAGGATTTGGTAACTGATTAGTTCCTTTAATA---TTAGGGGCACCTGATATAGCC
TTCCCCCGATTAAATAATATAAGATTCTGATTACTACCACCATCCTTAATACTATTAATT
TCTAGAAGAATTGTAGAAAATGGAGCAGGAACAGGATGAACAGTTTACCCCCCACTTTCA
TCTAATATTGCACATGGAGGATCATCTGTAGATTTA---GCAATTTTCTCACTTCATTTA
GCGGGAATTTCTTCAATTTTAGGAGCAATTAATTTTATTACAACTATTATCAATATACGA
GTAAATAATTTATCTTTTGATCAAATATCCTTATTTATTTGAGCAGTAGGAATTACAGCA
TTATTATTACTTTTATCTTTACCTGTATTAGCTGGA---GCAATTACTATATTATTAACA
GATCGAAATCTTAACACCTCATTCTTTGACCCGGCTGGTGGAGGAGATCCAATTTTATAT
CAA------
>ripartii ripartii RE07G229 HM210172 Italy Susa Valley nca90
ACATTATATTTTATTTTTGGAATTTGGGCAGGAATAGTAGGAACATCTTTA---AGAGTT
TTAATTCGTATGGAATTGAGAACTCCGGGATCTTTGATTGGAGAT---GATCAAATTTAT
AATACCATCGTTACAGCTCATGCATTTATTATAATTTTTTTTATAGTTATACCTATTATA
ATTGGAGGATTTGGTAACTGATTAGTTCCTTTGATA---TTAGGAGCACCTGATATAGCC
TTCCCCCGATTAAATAATATAAGATTCTGATTACTACCACCATCCTTAATACTACTAATT
TCTAGAAGAATTGTAGAAAATGGAGCAGGAACAGGGTGAACAGTTTACCCCCCACTTTCA
TCTAATATTGCACATGGAGGATCATCTGTAGATTTA---GCAATTTTCTCCCTTCATTTA
GCGGGAATTTCTTCAATTTTAGGAGCAATTAATTTTATTACAACTATTATCAATATACGA
GTAAATAATTTATCTTTTGATCAAATATCCTTATTTATTTGAGCAGTAGGAATTACAGCA
TTATTATTACTTTTATCTTTACCTGTATTAGCTGGA---GCAATTACCATATTATTAACT
GATCGAAATCTTAACACCTCATTCTTTGATCCGGCTGGTGGAGGAGATCCAATTTTATAT
CAACATTTA
>ripartii ripartii HM210168 RE07G437 Italy Calabria n90
ACATTATATTTTATTTTTGGAATTTGGGCAGGAATAGTAGGAACATCTTTA---AGAGTT
TTAATTCGTATGGAATTGAGAACTCCAGGATCTTTGATTGGAGAT---GATCAAATTTAT
AATACCATCGTTACAGCTCATGCATTTATCATAATTTTTTTTATAGTTATACCTATTATA
ATTGGGGGATTTGGTAACTGATTAGTTCCTTTAATA---TTAGGGGCACCTGATATAGCC
TTCCCCCGATTAAATAATATAAGATTCTGATTACTACCACCATCCTTAATACTATTAATT
TCTAGAAGAATTGTAGAAAATGGAGCAGGAACAGGATGAACAGTTTACCCCCCACTTTCA
TCTAATATTGCACATGGAGGATCATCTGTAGATTTA---GCAATTTTCTCACTTCATTTA
GCGGGAATTTCTTCAATTTTAGGAGCAATTAATTTTATTACAACTATTATCAATATACGA
GTAAATAATTTATCTTTTGATCAAATATCCTTATTTATTTGAGCAGTAGGAATTACAGCA
TTATTATTACTTTTATCTTTACCTGTATTAGCTGGA---GCAATTACTATATTATTAACT
GATCGAAATCTTAACACCTCATTCTTTGACCCGGCTGGTGGAGGAGATCCAATTTTATAT
CAACATTTA
>ripartii ripartii HM210164 RE07G255 Italy Torino Novalesa-Moncenisio
ACATTATATTTTATTTTTGGAATTTGGGCAGGAATAGTAGGAACATCTTTA---AGAGTT
TTAATTCGTATGGAATTGAGAACTCCGGGATCTTTGATTGGAGAT---GATCAAATTTAT
AATACCATCGTTACAGCTCATGCATTTATTATAATTTTTTTTATAGTTATACCTATTATA
ATTGGAGGATTTGGTAACTGATTAGTTCCTTTGATA---TTAGGAGCACCTGATATAGCC
TTCCCCCGATTAAATAATATAAGATTCTGATTACTACCACCATCCTTAATACTACTAATT
TCTAGAAGAATTGTAGAAAATGGAGCAGGAACAGGGTGAACAGTTTACCCCCCACTTTCA
TCTAATATTGCACATGGAGGATCATCTGTAGATTTA---GCAATTTTCTCCCTTCATTTA
GCGGGAATTTCTTCAATTTTAGGAGCAATTAATTTTATTACAACTATTATCAATATACGA
GTAAATAATTTATCTTTTGATCAAATATCCTTATTTATTTGAGCAGTAGGAATTACAGCA
TTATTATTACTTTTATCTTTACCTGTATTAGCTGGA---GCAATTACCATATTATTAACT
GATCGAAATCTTAACACCTCATTCTTTGATCCGGCTGGTGGAGGAGATCCAATTTTATAT
CAACATTTA
>ripartii ripartii HM210171 RE07G266 France Drome Col de la Chaudiere n90
ACATTATATTTTATTTTTGGAATTTGGGCAGGAATAGTAGGAACATCTTTA---AGAGTT
TTAATTCGTATGGAATTGAGAACTCCAGGATCTTTGATTGGAGAT---GATCAAATTTAT
AATACCATCGTTACAGCTCATGCATTTATTATAATTTTTTTTATAGTTATACCTATTATA
ATTGGGGGATTTGGTAACTGATTAGTTCCTTTGATA---TTAGGAGCACCTGATATAGCC
TTCCCCCGATTAAATAATATAAGATTCTGATTACTACCACCATCCTTAATACTATTAATT
TCTAGAAGAATTGTAGAAAATGGAGCAGGAACAGGATGAACAGTTTACCCCCCACTTTCA
TCTAATATTGCACATGGAGGATCATCTGTAGATTTA---GCAATTTTCTCCCTTCATTTA
GCGGGAATTTCTTCAATTTTAGGAGCAATTAATTTTATTACAACTATTATCAATATACGA
GTAAATAATTTATCTTTTGATCAAATATCCTTATTTATTTGAGCAGTAGGAATTACAGCA
TTATTATTACTTTTATCTTTACCTGTATTAGCTGGA---GCAATTACCATATTATTAACT
GATCGAAATCTTAACACCTCATTCTTTGATCCGGCTGGTGGAGGAGATCCAATTTTATAT
CAACATTTA
>ripartii ripartii HM210167 RE07G436 Italy Calabria n90
ACATTATATTTTATTTTTGGAATTTGGGCAGGAATAGTAGGAACATCTTTA---AGAGTT
TTAATTCGTATGGAATTGAGAACTCCAGGATCTTTGATTGGAGAT---GATCAAATTTAT
AATACCATCGTTACAGCTCATGCATTTATCATAATTTTTTTTATAGTTATACCTATTATA
ATTGGGGGATTTGGTAACTGATTAGTTCCTTTAATA---TTAGGGGCACCTGATATAGCC
TTCCCCCGATTAAATAATATAAGATTCTGATTACTACCACCATCCTTAATACTATTAATT
TCTAGAAGAATTGTAGAAAATGGAGCAGGAACAGGATGAACAGTTTACCCCCCACTTTCA
TCTAATATTGCACATGGAGGATCATCAGTAGATTTA---GCAATTTTCTCACTTCATTTA
GCGGGAATTTCTTCAATTTTAGGAGCAATTAATTTTATTACAACTATTATCAATATACGA
GTAAATAATTTATCTTTTGATCAAATATCCTTATTTATTTGAGCAGTAGGAATTACAGCA
TTATTATTACTTTTATCTTTACCTGTATTAGCTGGA---GCAATTACTATATTATTAACT
GATCGAAATCTTAACACCTCATTCTTTGACCCGGCTGGTGGAGGAGATCCAATTTTATAT
CAACATTTA
>ripartii ripartii HM210163 RE07G254 Italy Torino Novalesa-Moncenisio
ACATTATATTTTATTTTTGGAATTTGGGCAGGAATAGTAGGAACATCTTTA---AGAGTT
TTAATTCGTATGGAATTGAGAACTCCGGGATCTTTGATTGGAGAT---GATCAAATTTAT
AATACCATCGTTACAGCTCATGCATTTATTATAATTTTTTTTATAGTTATACCTATTATA
ATTGGAGGATTTGGTAACTGATTAGTTCCTTTGATA---TTAGGAGCACCTGATATAGCC
TTCCCCCGATTAAATAATATAAGATTCTGATTACTACCACCATCCTTAATACTACTAATT
TCTAGAAGAATTGTAGAAAATGGAGCAGGAACAGGGTGAACAGTTTACCCCCCACTTTCA
TCTAATATTGCACATGGAGGATCATCTGTAGATTTA---GCAATTTTCTCCCTTCATTTA
GCGGGAATTTCTTCAATTTTAGGAGCAATTAATTTTATTACAACTATTATCAATATACGA
GTAAATAATTTATCTTTTGATCAAATATCCTTATTTATTTGAGCAGTAGGAATTACAGCA
TTATTATTACTTTTATCTTTACCTGTATTAGCTGGA---GCAATTACCATATTATTAACT
GATCGAAATCTTAACACCTCATTCTTTGATCCGGCTGGTGGAGGAGATCCAATTTTATAT
CAACATTTA
>ripartii ripartii JF343831 ILL088 Mongolia Arshantyn-Nuruu Mts
ACATTATATTTTATTTTTGGAATTTGGGCAGGAATAGTAGGAACATCTTTA---AGAGTT
TTAATTCGTATGGAATTGAGAACTCCAGGATCTTTGATTGGAGAT---GATCCAATTTAT
AATACCATCGTTACAGCTCATGCATTTATCATAATTTTTTTTATAGTTATACCTATTATA
ATTGGGGGATTTGGTAACTGATTAGTTCCTTTAATA---TTAGGGGCACCTGATATAGCC
TTCCCCCGATTAAATAATATAAGATTCTGATTACTACCACCATCCTTAATACTATTAATT
TCTAGAAGAATTGTAGAAAATGGAGCAGGAACAGGATGAACAGTTTACCCCCCACTTTCA
TCTAATATTGCACATGGAGGATCATCTGTAGATTTA---GCAATTTTCTCACTTCATTTA
GCGGGAATTTCTTCAATTTTAGGAGCAATTAATTTTATTACAACTATTATCAATATACGA
GTGAATAATTTATCTTTTGATCAAATATCCTTATTTATTTGAGCAG--------------
------------------------------------------------------------
------------------------------------------------------------
---------
>ripartii ripartii AY556944 MW01014 Spain Burgos nca90
ACATTATATTTTATTTTTGGAATTTGGGCAGGAATAGTAGGAACATCTTTA---AGAGTT
TTAATTCGTATGGAATTGAGAACTCCGGGATCTTTGATTGGAGAT---GATCAAATTTAT
AATACCATCGTTACAGCTCATGCATTTATTATAATTTTTTTTATAGTTATACCTATTATA
ATTGGGGGATTTGGTAACTGATTAGTTCCTTTAATA---TTGGGAGCACCTGATATAGCC
TTCCCCCGATTAAATAATATAAGATTCTGATTACTACCACCATCCTTAATACTACTAATT
TCTAGAAGAATTGTAGAAAATGGAGCAGGAACAGGATGAACAGTTTACCCCCCACTTTCA
TCTAATATTGCACATGGAGGATCATCTGTAGATTTA---GCAATTTTCTCCCTTCATTTA
GCGGGAATTTCTTCAATTTTAGGGGCAATTAATTTTATTACAACTATTATCAATATACGA
GTAAATAATTTATCTTTTGATCAAATATCCTTATTTATTTGAGCAGTAGGAATTACAGCA
TTATTATTACTTTTATCTTTACCTGTATTAGCTGGA---GCAATTACCATATTATTAACT
GATCGAAATCTTAACACCTCATTCTTTGATCCGGCTGGTGGAGGAGATCCAATTTTATAT
CAA------
>ripartii ripartii AY496787 Russia Tula
------------------------------------------------------------
------------------------------------------------------------
------------------------------------------------------------
------------------------------------------------------------
-----------------------ATTCTGATTACTACCACCATCCTTAATACTATTAATT
TCTAGAAGAATTGTAGAAAATGGAGCAGGAACAGGATGAACAGTTTACCCCCCACTTTCA
TCTAATATTGCACATGGAGGATCATCTGTAGATTTA---GCAATTTTCTCACTTCATTTA
GCGGGAATTTCTTCAATTTTAGGAGCAATTAATTTTATTACAACTATTATCAATATACGA
GTAAATAATTTATCTTTTGATCAAATATCCTTATTTATTTGAGCAGTAGGAATTACAGCA
TTATTATTACTTTTATCTTTACCTGTATTAGCTGGA---GCAATTACTATATTATTAACT
GATCGAAATCTTAACACCTCATTCTTTGACCCGGCTGGTGGAGGAGATCCAATTTTATAT
CAACATTTA
>ripartii ripartii AY496780 MAT-99-Q878 Spain Lleida
------------------------------------------------------------
------------------------------------------------------------
------------------------------------------------------------
------------------------------------------------------------
-----CCGATTAAATAATATAAGATTCTGATTACTACCACCATCCTTAATACTATTAATT
TCTAGAAGAATTGTAGAAAATGGAGCAGGAACAGGATGAACAGTTTACCCCCCACTTTCA
TCTAATATTGCACATGGAGGATCATCTGTAGATTTA---GCAATTTTCTCACTTCATTTA
GCGGGAATTTCTTCAATTTTAGGAGCAATTAATTTTATTACAACTATTATCAATATACGA
GTAAATAATTTATCTTTTGATCAAATATCCTTATTTATTTGAGCAGTAGGAATTACAGCA
TTATTATTACTTTTATCTTTACCTGTATTAGCTGGA---GCAATTACTATATTATTAACT
GATCGAAATCTTAACACCTCATTCTTTGACCCGGCTGGTGGAGGAGATCCAATTTTATAT
CAACATTTA
>ripartii sarkani AY496785 NK-00-P829 Kazakhstan Dzhungarian Alatau Mts Kolbai n90
------------------------------------------------------------
------------------------------------------------------------
------------------------------------------------------------
------------------------------------------------------------
-----CCGAATAAATAATATAAGATTCTGATTACTACCACCATCCTTAATACTATTAATT
TCTAGAAGAATTGTAGAAAATGGAGCAGGAACAGGATGAACAGTTTACCCCCCACTTTCA
TCTAATATTGCACATGGAGGATCATCTGTAGATTTA---GCAATTTTCTCACTTCATTTA
GCGGGAATTTCTTCAATTTTAGGAGCAATTAATTTTATTACAACTATTATCAATATACGA
GTGAATAATTTATCTTTTGATCAAATATCCTTATTTATTTGAGCAGTAGGAATTACAGCA
TTATTATTACTTTTATCTTTACCTGTATTAGCCGGA---GCAATTACTATATTATTAACT
GATCGAAATCTTAACACCTCATTCTTTGACCCAGCTGGTGGAGGAGATCCAATTTTATAT
CAACATTTA
>ripartii sarkani AY496786 NK-00-P848 Kazahkstan Tarbagatai Mts Taskesken n90
------------------------------------------------------------
------------------------------------------------------------
------------------------------------------------------------
------------------------------------------------------------
----------TAAATAATATAAGATTTTGATTACTACCACCATCCTTAATATTATTAATT
TCTAGAAGAATTGTAGAAAATGGAGCAGGAACAGGATGAACAGTTTACCCCCCACTTTCA
TCTAATATTGCACATGGAGGATCATCTGTAGATTTA---GCAATTTTCTCACTTCATTTA
GCGGGAATTTCTTCAATTTTAGGAGCAATTAATTTTATTACAACTATTATCAATATACGA
GTCAATAATTTATCTTTTGATCAAATATCCTTATTTATTTGAGCAGTAGGAATTACAGCA
TTATTATTACTTTTATCTTTACCTGTATTAGCCGGA---GCAATTACTATATTATTAACT
GATCGAAATCTTAACACCTCATTCTTTGACCCAGCTGGTGGAGGAGATCCAATTTTATAT
CAACATTTA
>icarus JC00063 AY556866
ACATTATACTTTATTTTTGGAGTTTGAGCAGGAATAGTAGGAACATCATTA---AGAATT
CTAATTCGTATAGAATTGAGAACACCTGGATCATTAATTGGAGAT---GATCAAATTTAT
AATACTATCGTTACAGCTCATGCATTTATTATAATTTTTTTTATAGTTATACCCATTATA
ATTGGAGGGTTTGGTAACTGATTAGTTCCTTTAATA---TTAGGAGCACCTGACATAGCC
TTCCCTCGATTAAATAATATAAGATTCTGATTATTACCTCCATCATTGATTCTACTAATT
TCTAGAAGAATTGTAGAAAATGGAGCAGGAACAGGATGAACAGTTTATCCCCCACTTTCA
TCTAATATTGCACACAGAGGATCTTCTGTAGATTTA---GCAATTTTCTCTCTTCATTTA
GCTGGGATTTCTTCAATTTTAGGAGCAATTAATTTTATTACAACTATCATTAATATACGA
GTAAATAATTTATCCTTTGATCAAATATCATTATTTATTTGAGCAGTAGGAATTACAGCA
TTATTATTACTTTTATCTTTACCTGTATTAGCTGGA---GCAATTACTATATTATTAACG
GATCGAAACCTCAATACCTCATTCTTTGATCCAGCTGGAGGGGGAGATCCAATTTTATAT
CAA------
